# Supplementary material for: miRNAs in lung cancer - Studying complex fingerprints in patient's blood cells by microarray experiments
Source: BMC Cancer. 2009 Oct 6;9:353. doi: 10.1186/1471-2407-9-353 (PMC2764731; doi:10.1186/1471-2407-9-353)
Supplement: Additional file 1 — Table S1. Details of all miRNAs for the miRVANA screening (columns A-I), MPEA Assay (columns K-S) and the MI (columns U-V). Significant miRNAs are colored. [file 1471-2407-9-353-S1.XLS]

## Sheet: 15_dmat_TvsN.txt
	median g1	median g2	qmedian	logqmedian	ttest_rawp	ttest_adjp	limma_rawp	limma_adjp			median g1	median g2	qmedian	logqmedian	ttest_rawp	ttest_adjp	limma_rawp	limma_adjp		mirna	mi
hsa-miR-126	606.458	3428.42	0.176892	-1.73222	3.96428e-08	3.43307e-05	8.06817e-06	0.00698704	x	hsa-miR-126	214.571	5026.66	0.0426867	-3.15387	6.99e-05	0.00594583	1.73e-05	0.0029952		hsa-miR-126	0.419869
hsa-miR-423-5p	6795.89	3976.97	1.70881	0.535797	2.25874e-06	0.000978034	0.00607223	0.0693186		hsa-miR-423-5p	10096.7	3677.23	2.74574	1.01005	0.0493673	0.192809	0.00214577	0.0288995		hsa-miR-423-5p	0.172883
hsa-let-7d	6795.89	13307.7	0.510672	-0.672028	1.01241e-05	0.00271595	0.000196516	0.0170183	x	hsa-let-7d	1706.54	6448.53	0.26464	-1.32939	8.24e-05	0.00594583	0.000216237	0.00930203		hsa-let-7d	0.28793
hsa-let-7i	4106.11	6349.31	0.646702	-0.435869	1.25448e-05	0.00271595	0.000254029	0.0183324		hsa-let-7i	136.071	3105.27	0.0438195	-3.12768	0.000237039	0.0102638	0.0021309	0.0288995		hsa-let-7i	0.344527
hsa-miR-15a	3428.42	5944.79	0.576709	-0.550417	7.10062e-05	0.00878449	0.00419995	0.0568759		hsa-miR-15a	3731.8	4094.57	0.911403	-0.0927704	0.759392	0.850285	0.748555	0.845467		hsa-miR-15a	0.254465
hsa-miR-22	7978.5	3868.5	2.06243	0.723884	5.1408e-05	0.00878449	0.00257644	0.0462631		hsa-miR-22	7085.02	8895.29	0.796491	-0.227539	0.0651143	0.220269	0.145545	0.318323		hsa-miR-22	0.281972
hsa-miR-98	322.444	1440.75	0.223803	-1.49699	6.35574e-05	0.00878449	0.0245385	0.111844	x	hsa-miR-98	12.7143	136.857	0.0929019	-2.37621	0.000821527	0.0166679	1.71e-05	0.0029952		hsa-miR-98	0.175928
hsa-miR-19a	420.056	1	420.056	6.04039	0.000158396	0.015205	3.52658e-05	0.0152701		hsa-miR-19a	3560.52	5140.39	0.692655	-0.367224	0.138574	0.324617	0.136135	0.303847		hsa-miR-19a	0.338256
hsa-miR-20b	1118.35	2947.83	0.379379	-0.969219	0.000193135	0.015205	0.135893	0.27835		hsa-miR-20b	909.062	6353.32	0.143085	-1.94432	0.000261736	0.0103029	8.58e-06	0.0029952		hsa-miR-20b	0.203862
hsa-miR-324-3p	1221.94	700.5	1.74439	0.556404	0.000186043	0.015205	0.00248314	0.0462631		hsa-miR-324-3p	3689.5	735.054	5.01936	1.6133	0.0164086	0.0934859	0.00265477	0.0328434		hsa-miR-324-3p	0.219402
hsa-miR-574-5p	108.556	30.2222	3.59191	1.27868	0.000192761	0.015205	0.000408086	0.0189397		hsa-miR-574-5p	1735.07	1440.5	1.20449	0.186058	0.326333	0.512893	0.168018	0.355355		hsa-miR-574-5p	0.222481
hsa-miR-195	2575.72	4462.58	0.577182	-0.549598	0.000272028	0.0183131	0.012709	0.0873493		hsa-miR-195	672.607	836.357	0.80421	-0.217894	0.776473	0.862084	0.920988	0.949495		hsa-miR-195	0.119009
hsa-miR-25	12517.6	7639.53	1.63854	0.493803	0.000274907	0.0183131	0.0234669	0.108819		hsa-miR-25	8042.86	7072.71	1.13717	0.12854	0.905172	0.938777	0.989813	0.994406		hsa-miR-25	0.170299
hsa-let-7e	1297.51	2947.83	0.440158	-0.82062	0.000318336	0.0196914	0.00743688	0.0748877		hsa-let-7e	78.2857	755.214	0.10366	-2.26664	0.000274337	0.0103294	5.02e-05	0.00451386		hsa-let-7e	0.154959
hsa-let-7c	5660.31	8969.72	0.631046	-0.460377	0.000345497	0.0199467	0.0123753	0.086958		hsa-let-7c	305.714	1648.79	0.185418	-1.68514	0.00043677	0.0122014	0.00517627	0.0452793		hsa-let-7c	0.255227
hsa-let-7f	5382.15	9746.17	0.552233	-0.593786	0.000369383	0.0199929	0.0134477	0.0893277		hsa-let-7f	85.5714	2102.21	0.0407054	-3.2014	4.4e-05	0.00594583	3.04e-07	0.000263393		hsa-let-7f	0.18582
hsa-let-7a	6795.89	12517.6	0.542905	-0.610821	0.000451484	0.0229991	0.00762699	0.0759192		hsa-let-7a	138.571	4438.27	0.031222	-3.46663	0.000520395	0.0132548	0.000150754	0.00725296		hsa-let-7a	0.154165
hsa-let-7g	3428.42	6795.89	0.504484	-0.684219	0.000490362	0.0235918	0.0203845	0.105706		hsa-let-7g	46.2857	1595.93	0.0290024	-3.54038	0.000259279	0.0103029	5.21e-05	0.00451386		hsa-let-7g	0.21096
hsa-miR-140-3p	9312.5	4621.29	2.01513	0.700683	0.000540701	0.0246446	0.0277006	0.115888		hsa-miR-140-3p	22055.7	24052.8	0.916972	-0.0866784	0.479084	0.649274	0.546956	0.721661		hsa-miR-140-3p	0.176291
hsa-miR-339-5p	312.111	12.4444	25.0804	3.22208	0.000590077	0.0255503	7.25459e-05	0.0170183		hsa-miR-339-5p	2508.46	939.5	2.67	0.982078	0.120661	0.303758	0.0231469	0.111363		hsa-miR-339-5p	0.207707
hsa-miR-361-5p	606.458	53	11.4426	2.43734	0.000747997	0.030846	0.000406081	0.0189397		hsa-miR-361-5p	656.75	655.018	1.00264	0.00264093	0.868006	0.910763	0.892337	0.928267		hsa-miR-361-5p	0.446231
hsa-miR-1283	2.33333	22.2222	0.105	-2.25379	0.000943253	0.0371299	0.000121449	0.0170183		hsa-miR-1283	145.429	152.714	0.952292	-0.0488837	0.754054	0.850285	0.800813	0.875718		hsa-miR-1283	0.142488
hsa-miR-18a*	1040.44	119.889	8.67841	2.16084	0.00116699	0.0439397	0.000988923	0.030586		hsa-miR-18a*	197.714	242.143	0.816519	-0.202705	0.820073	0.891071	0.708011	0.823004		hsa-miR-18a*	0.269517
hsa-miR-26b	1085.22	2058.85	0.5271	-0.640365	0.00122278	0.044122	0.0122129	0.0866913		hsa-miR-26b	76.1429	1068.07	0.07129	-2.641	0.000144905	0.00784299	7.67e-05	0.00603737		hsa-miR-26b	0.1814
hsa-miR-604	245	90.7778	2.6989	0.992844	0.0013862	0.048018	0.000288666	0.0186428		hsa-miR-604	167.286	130.571	1.28118	0.247783	0.213704	0.404079	0.110268	0.268992		hsa-miR-604	0.285015
hsa-miR-423-3p	1797.04	463.222	3.87944	1.35569	0.00149486	0.0494509	0.00946694	0.0825553		hsa-miR-423-3p	2236.62	1719.36	1.30085	0.263018	0.409662	0.588337	0.281859	0.475809		hsa-miR-423-3p	0.272501
hsa-miR-93*	480.444	30.4444	15.781	2.75881	0.00154177	0.0494509	0.000531144	0.0209077		hsa-miR-93*	4438.27	826.929	5.36717	1.6803	8.07e-05	0.00594583	0.000127159	0.00647764		hsa-miR-93*	0.249118
hsa-miR-29a	447	108.556	4.11771	1.4153	0.00219851	0.0679966	0.000461409	0.019979		hsa-miR-29a	682.429	928.071	0.735319	-0.307451	0.132876	0.316998	0.220742	0.410886		hsa-miR-29a	0.359755
hsa-miR-1248	154.222	31.3333	4.92199	1.59371	0.00254414	0.0759734	7.92629e-05	0.0170183		hsa-miR-1248	57.7143	61.6429	0.936269	-0.0658526	0.691355	0.807626	0.815134	0.88022		hsa-miR-1248	0.13156
hsa-miR-19b	3428.42	1853.1	1.8501	0.61524	0.00272342	0.07608	0.045817	0.156314		hsa-miR-19b	13941.9	12385.2	1.12569	0.118394	0.58336	0.741836	0.548329	0.721661		hsa-miR-19b	0.13091
hsa-miR-210	412.667	58.8889	7.00755	1.94699	0.00269319	0.07608	0.000158279	0.0170183		hsa-miR-210	2559.21	1595.93	1.60359	0.472245	0.119827	0.303421	0.106041	0.266895		hsa-miR-210	0.207707
hsa-miR-453	6.77778	57	0.118908	-2.1294	0.00337669	0.0913815	0.00330522	0.0533789		hsa-miR-453	22.5714	72.1429	0.312871	-1.16196	0.000761241	0.0166679	4.11e-05	0.00444997		hsa-miR-453	0.142488
hsa-miR-126*	1	33.7778	0.0296053	-3.5198	0.00360893	0.0929527	0.00112804	0.0325626		hsa-miR-126*	32.9286	41	0.803136	-0.219231	0.637982	0.776787	0.572869	0.74518		hsa-miR-126*	0.175158
hsa-miR-188-3p	1	4.44444	0.225	-1.49165	0.00375408	0.0929527	0.000570859	0.0214941		hsa-miR-188-3p	260.286	193.143	1.34763	0.29835	0.0535836	0.20033	0.0413472	0.14805		hsa-miR-188-3p	0.142488
hsa-miR-624*	1	27.7778	0.036	-3.32424	0.00375675	0.0929527	0.00203878	0.0420378		hsa-miR-624*	64.1429	72.4286	0.885602	-0.121488	0.161092	0.345772	0.362778	0.548841		hsa-miR-624*	0.0587757
hsa-miR-339-3p	209.667	109.667	1.91185	0.648074	0.0041328	0.0985274	0.000768999	0.027748		hsa-miR-339-3p	1124.42	362.714	3.10001	1.13141	0.0287937	0.134786	0.00136381	0.0268423		hsa-miR-339-3p	0.245984
hsa-miR-363*	2425.74	723.611	3.35226	1.20964	0.00448285	0.0985274	0.0099793	0.0825553		hsa-miR-363*	145.429	112.571	1.29188	0.256097	0.298873	0.483783	0.116658	0.28014		hsa-miR-363*	0.0627793
hsa-miR-425	11838.8	7392.17	1.60154	0.470963	0.00446854	0.0985274	0.287737	0.437159		hsa-miR-425	21013.5	13512.9	1.55507	0.44152	0.162145	0.345772	0.0680095	0.204501		hsa-miR-425	0.250721
hsa-miR-505*	280.111	90.7778	3.08568	1.12677	0.00455092	0.0985274	0.000301384	0.0186428		hsa-miR-505*	243.286	253.714	0.958896	-0.0419722	0.542395	0.704219	0.514151	0.697891		hsa-miR-505*	0.291146
hsa-miR-668	276.444	92.5556	2.98679	1.0942	0.00446842	0.0985274	0.00153228	0.0358637		hsa-miR-668	106	79	1.34177	0.293991	0.223963	0.412703	0.212929	0.402612		hsa-miR-668	0.0963443
hsa-miR-15b*	46.8889	1	46.8889	3.84778	0.00478331	0.101033	0.00261766	0.0462631		hsa-miR-15b*	93.4286	81.3571	1.14838	0.138349	0.222199	0.411163	0.275076	0.466841		hsa-miR-15b*	0.207707
hsa-miR-29c*	61.1111	1	61.1111	4.11269	0.00508297	0.104806	0.0018191	0.0384229		hsa-miR-29c*	34.4286	42.7857	0.804674	-0.217317	0.23131	0.420461	0.668947	0.805322		hsa-miR-29c*	0.111362
hsa-miR-550*	331.056	5.11111	64.7717	4.17087	0.00550731	0.110915	0.000527932	0.0209077		hsa-miR-550*	397.857	520	0.76511	-0.267736	0.248238	0.434643	0.199965	0.388273		hsa-miR-550*	0.0526236
hsa-miR-34c-3p	4	28.4444	0.140625	-1.96166	0.00674982	0.132849	0.00942482	0.0825553		hsa-miR-34c-3p	204	145.714	1.4	0.336472	0.0465776	0.189641	0.11481	0.276952		hsa-miR-34c-3p	0.0817131
hsa-miR-20a	2319.9	4202.14	0.552075	-0.594071	0.00692106	0.133192	0.0104084	0.0826941		hsa-miR-20a	821.179	6363.73	0.12904	-2.04763	6.46e-05	0.00594583	1.46e-05	0.0029952		hsa-miR-20a	0.187662
hsa-miR-374a	225.111	692.944	0.324862	-1.12436	0.00721298	0.135792	0.773599	0.854511		hsa-miR-374a	123.429	465.429	0.265193	-1.3273	0.000625003	0.0150348	0.00213855	0.0288995		hsa-miR-374a	0.175158
hsa-miR-145*	1	1	1	0	0.00747907	0.137806	0.00616391	0.0693186		hsa-miR-145*	118.143	157.143	0.751818	-0.285261	0.0068575	0.0571019	0.0321145	0.129354		hsa-miR-145*	0.175158
hsa-miR-302b	1	1	1	0	0.00784957	0.141619	0.0042662	0.0568759		hsa-miR-302b	29.4286	24.7857	1.18732	0.171699	0.778383	0.862084	0.821055	0.883852		hsa-miR-302b	0.142488
hsa-miR-106a	4462.58	6349.31	0.702846	-0.352618	0.00866148	0.153078	0.0312605	0.123614		hsa-miR-106a	5298.21	14784.6	0.358359	-1.02622	0.00229056	0.0324813	0.0317252	0.128383		hsa-miR-106a	0.129853
hsa-miR-30e	369.889	129.444	2.85751	1.04995	0.00954413	0.165304	0.0008502	0.0283182		hsa-miR-30e	166.714	399.143	0.417681	-0.873038	0.00496065	0.047511	0.00697509	0.0529862		hsa-miR-30e	0.246259
hsa-miR-1269	4	34.4444	0.116129	-2.15305	0.0102071	0.169988	0.0613622	0.187773		hsa-miR-1269	103.143	85.7143	1.20333	0.185095	0.263967	0.454465	0.265625	0.455507		hsa-miR-1269	0.0587757
hsa-miR-223	3080.08	5660.31	0.544155	-0.608521	0.0100164	0.169988	0.18278	0.329766		hsa-miR-223	2850.41	3965.7	0.718767	-0.330218	0.291799	0.476788	0.347816	0.532827		hsa-miR-223	0.143892
hsa-let-7b	6349.31	9746.17	0.651467	-0.428529	0.0108411	0.170698	0.0266695	0.113772		hsa-let-7b	2637.53	3687.96	0.715173	-0.335231	0.163548	0.345772	0.87454	0.918002		hsa-let-7b	0.278636
hsa-miR-516b*	9.55556	31.3333	0.304965	-1.18756	0.0106413	0.170698	0.0102956	0.0825553		hsa-miR-516b*	44.4286	37.5714	1.18251	0.167639	0.285904	0.473284	0.341836	0.528019		hsa-miR-516b*	0.11139
hsa-miR-542-3p	1	18.7222	0.0534125	-2.92971	0.0108085	0.170698	0.0288232	0.11943		hsa-miR-542-3p	164.857	134.714	1.22375	0.201923	0.151237	0.337556	0.155033	0.332323		hsa-miR-542-3p	0.142488
hsa-miR-1244	25.5556	1	25.5556	3.24085	0.0113378	0.171823	0.000143787	0.0170183		hsa-miR-1244	7.14286	18	0.396825	-0.924259	0.135471	0.32054	0.560706	0.733492		hsa-miR-1244	0.065674
hsa-miR-451	1118.35	4106.11	0.272362	-1.30062	0.0115078	0.171823	0.0708124	0.204566		hsa-miR-451	10224	1619.36	6.31364	1.84271	0.0941161	0.264625	0.0164477	0.089583		hsa-miR-451	0.11139
hsa-miR-519c-3p	1	12	0.0833333	-2.48491	0.0113449	0.171823	0.000407952	0.0189397		hsa-miR-519c-3p	74.8571	86	0.870432	-0.138766	0.765778	0.853492	0.662869	0.802859		hsa-miR-519c-3p	0.0817131
hsa-miR-602	20.5556	44	0.467172	-0.761058	0.0128488	0.188594	0.14258	0.283119		hsa-miR-602	228.571	209	1.09364	0.0895145	0.663183	0.792161	0.700619	0.822004		hsa-miR-602	0.11139
hsa-miR-361-3p	367.056	256.444	1.43133	0.358601	0.0131388	0.189637	0.00174451	0.0384229		hsa-miR-361-3p	170.714	220	0.775974	-0.253636	0.165411	0.346107	0.177622	0.36537		hsa-miR-361-3p	0.164227
hsa-miR-19a*	1	1	1	0	0.0135622	0.19093	0.00407578	0.0568759		hsa-miR-19a*	96.7143	130.429	0.741512	-0.299065	0.0140246	0.0873763	0.0715274	0.210045		hsa-miR-19a*	0.142488
hsa-miR-433	1	1	1	0	0.0136694	0.19093	0.0115296	0.0866913		hsa-miR-433	338.714	125.143	2.70662	0.995701	0.143254	0.330246	0.00113039	0.0238686		hsa-miR-433	0.142488
hsa-miR-1200	1	5.11111	0.195652	-1.63142	0.0154247	0.202391	0.00218537	0.0440123		hsa-miR-1200	127.143	131.714	0.965293	-0.0353238	0.306897	0.491262	0.642937	0.788646		hsa-miR-1200	0.11139
hsa-miR-519c-5p	1.55556	13.7222	0.11336	-2.17718	0.0149151	0.202391	0.0138759	0.0903496		hsa-miR-519c-5p	367.143	201.571	1.8214	0.599607	0.00244351	0.0324813	0.00686601	0.0526191		hsa-miR-519c-5p	0.0370401
hsa-miR-520f	1	4.22222	0.236842	-1.44036	0.0154139	0.202391	0.00327154	0.0533789		hsa-miR-520f	22.2857	32.8571	0.678261	-0.388223	0.203462	0.398722	0.108147	0.266895		hsa-miR-520f	0.0587757
hsa-miR-522	1	8.33333	0.12	-2.12026	0.0151967	0.202391	0.0101372	0.0825553		hsa-miR-522	14.8571	28.8571	0.514851	-0.663877	0.162491	0.345772	0.0323826	0.129422		hsa-miR-522	0.11139
hsa-miR-1245	1	1	1	0	0.0162472	0.206912	0.0113407	0.0866913		hsa-miR-1245	91.3571	94.8571	0.963102	-0.0375955	0.604304	0.756122	0.555013	0.728245		hsa-miR-1245	0.11139
hsa-miR-192	3080.08	1675.67	1.83812	0.608746	0.0161287	0.206912	0.0734862	0.207731		hsa-miR-192	4346.27	5918.41	0.734364	-0.30875	0.537326	0.699736	0.540292	0.716859		hsa-miR-192	0.118312
hsa-miR-151-5p	1732.86	1024.56	1.69133	0.525515	0.0167684	0.210455	0.0711787	0.204566		hsa-miR-151-5p	8748.38	8092.21	1.08109	0.0779656	0.645567	0.777554	0.611285	0.77011		hsa-miR-151-5p	0.158851
hsa-let-7d*	39.4444	6	6.57407	1.88313	0.0184306	0.212194	0.0114239	0.0866913		hsa-let-7d*	85.2857	112.286	0.759542	-0.27504	0.380029	0.563536	0.29482	0.488417		hsa-let-7d*	0.13156
hsa-miR-1288	1	1	1	0	0.0183449	0.212194	0.0386487	0.142844		hsa-miR-1288	158.143	144.571	1.09387	0.0897251	0.248439	0.434643	0.34792	0.532827		hsa-miR-1288	0.175158
hsa-miR-199a-5p	145.333	36.1111	4.02462	1.39243	0.0176557	0.212194	0.0186311	0.100841		hsa-miR-199a-5p	484.286	331.143	1.46247	0.380125	0.634009	0.775168	0.573944	0.74518		hsa-miR-199a-5p	0.13156
hsa-miR-503	68.6667	73.3333	0.936364	-0.0657514	0.0185963	0.212194	0.943172	0.963192		hsa-miR-503	548.036	371.571	1.47491	0.388599	0.34518	0.529072	0.184913	0.37573		hsa-miR-503	0.175158
hsa-miR-563	1	1	1	0	0.0186221	0.212194	0.0210462	0.10731		hsa-miR-563	40.8571	46	0.888199	-0.11856	0.950912	0.968109	0.80291	0.875718		hsa-miR-563	0.175158
hsa-miR-663b	5.55556	4.44444	1.25	0.223144	0.0181122	0.212194	0.356939	0.504257		hsa-miR-663b	144.714	135.429	1.06857	0.066317	0.610111	0.756957	0.582151	0.74841		hsa-miR-663b	0.142488
hsa-miR-720	189.889	61.5556	3.08484	1.1265	0.0182796	0.212194	0.000147802	0.0170183		hsa-miR-720	13170.3	7072.71	1.86212	0.621718	0.0310394	0.142615	0.00219807	0.0288995		hsa-miR-720	0.0287865
hsa-miR-1246	4915.83	3572.67	1.37596	0.319149	0.0208523	0.213681	0.0579598	0.181859		hsa-miR-1246	31	18.8571	1.64394	0.497095	0.17713	0.363494	0.173522	0.362542		hsa-miR-1246	0.210883
hsa-miR-1261	1	10.4444	0.0957447	-2.34607	0.0205871	0.213681	0.0163112	0.0960921		hsa-miR-1261	50.1429	13.7143	3.65625	1.29644	0.0500696	0.193502	0.0104921	0.0684734		hsa-miR-1261	0.11139
hsa-miR-1272	1	1	1	0	0.0206575	0.213681	0.00397089	0.0568759		hsa-miR-1272	286.571	201.571	1.42169	0.351844	0.257237	0.445747	0.0180278	0.0933572		hsa-miR-1272	0.0817131
hsa-miR-1299	1	29.9444	0.0333952	-3.39934	0.0204894	0.213681	0.025259	0.112162		hsa-miR-1299	27.5714	39.4286	0.699275	-0.357711	0.0797318	0.243126	0.198905	0.387766		hsa-miR-1299	0.0370401
hsa-miR-185	15421.9	13307.7	1.15886	0.147441	0.0209733	0.213681	0.199767	0.345307		hsa-miR-185	29746.9	39751.3	0.748325	-0.289918	0.378654	0.56246	0.236565	0.430389		hsa-miR-185	0.0996451
hsa-miR-297	1	12.1111	0.0825688	-2.49412	0.0196558	0.213681	0.0474423	0.160488		hsa-miR-297	124	107.857	1.14967	0.139474	0.23394	0.42119	0.370416	0.557878		hsa-miR-297	0.142488
hsa-miR-338-5p	1	1	1	0	0.019325	0.213681	0.0132057	0.0893277		hsa-miR-338-5p	97.2857	73.3571	1.32619	0.282312	0.0467167	0.189641	0.0695165	0.207715		hsa-miR-338-5p	0.175158
hsa-miR-611	30.4444	18.1111	1.68098	0.519378	0.0204634	0.213681	0.0117752	0.0866913		hsa-miR-611	192.714	162.286	1.1875	0.17185	0.239254	0.42545	0.220241	0.410886		hsa-miR-611	0.0955249
hsa-miR-922	1	18.7222	0.0534125	-2.92971	0.020644	0.213681	0.00734949	0.0748877		hsa-miR-922	303.286	185.143	1.63812	0.493548	0.0446068	0.185719	0.0592587	0.185935		hsa-miR-922	0.11139
hsa-miR-335*	1	1.55556	0.642857	-0.441833	0.0216472	0.215476	0.0184875	0.100693		hsa-miR-335*	10.8571	43.2857	0.250825	-1.383	0.00953689	0.0694029	0.00202985	0.0288995		hsa-miR-335*	0.11139
hsa-miR-497	15.7778	39.4444	0.4	-0.916291	0.0215251	0.215476	0.0219654	0.107669		hsa-miR-497	331.429	311.286	1.06471	0.0627011	0.892852	0.930114	0.989532	0.994406		hsa-miR-497	0.053328
hsa-miR-1	1	1	1	0	0.0229972	0.222592	0.0263595	0.113007		hsa-miR-1	59.0714	60.2857	0.979858	-0.0203478	0.857152	0.910763	0.627413	0.780825		hsa-miR-1	0.11139
hsa-miR-1207-3p	1	18.1111	0.0552147	-2.89653	0.0236472	0.222592	0.144372	0.283506		hsa-miR-1207-3p	86.5714	65.4286	1.32314	0.280011	0.0518909	0.196234	0.0811537	0.230423		hsa-miR-1207-3p	0.175158
hsa-miR-1291	30.4444	1	30.4444	3.4159	0.0235117	0.222592	0.00338924	0.0533789		hsa-miR-1291	183.429	206.429	0.888581	-0.118129	0.266814	0.456642	0.265594	0.455507		hsa-miR-1291	0.065674
hsa-miR-138-2*	1	4.44444	0.225	-1.49165	0.0234921	0.222592	0.00237965	0.0457951		hsa-miR-138-2*	112.857	68.7143	1.64241	0.496166	0.0144159	0.0891725	0.0559037	0.179306		hsa-miR-138-2*	0.053328
hsa-miR-16	20349.6	24783.9	0.821079	-0.197136	0.0231839	0.222592	0.179941	0.326771		hsa-miR-16	10581.3	21986.3	0.481269	-0.731329	0.0160141	0.0924545	0.0416264	0.148348		hsa-miR-16	0.170591
hsa-miR-136	1	1.55556	0.642857	-0.441833	0.0243322	0.222908	0.0124776	0.086958		hsa-miR-136	59.0714	94.2857	0.626515	-0.467582	0.00483333	0.047511	0.0126591	0.0761306		hsa-miR-136	0.142488
hsa-miR-548d-3p	1	1	1	0	0.0244529	0.222908	0.0586095	0.183234		hsa-miR-548d-3p	38	75.7143	0.501887	-0.689381	0.0541627	0.201309	0.0574304	0.182179		hsa-miR-548d-3p	0.142488
hsa-miR-561	1	1	1	0	0.0242804	0.222908	0.0071823	0.0748877		hsa-miR-561	98.6429	98	1.00656	0.00653835	0.577743	0.736857	0.552934	0.726618		hsa-miR-561	0.0817131
hsa-miR-331-3p	723.611	403.889	1.79161	0.583114	0.024998	0.223178	0.0226468	0.10777		hsa-miR-331-3p	1634.07	1606.12	1.0174	0.0172503	0.394384	0.577896	0.389168	0.576102		hsa-miR-331-3p	0.0955249
hsa-miR-548h	1	1	1	0	0.0249123	0.223178	0.0099041	0.0825553		hsa-miR-548h	34.5714	24.2857	1.42353	0.353139	0.22815	0.418597	0.200732	0.38889		hsa-miR-548h	0.11139
hsa-miR-145	571.785	101.111	5.65501	1.73254	0.0263439	0.230069	0.0102461	0.0825553		hsa-miR-145	196.857	261.714	0.752183	-0.284775	0.121047	0.303845	0.362449	0.548841		hsa-miR-145	0.13156
hsa-miR-17	3976.97	5242.15	0.758652	-0.276211	0.0263195	0.230069	0.0941832	0.231206		hsa-miR-17	5946.91	11608.5	0.512291	-0.668863	0.0017999	0.0273458	0.000779683	0.019859		hsa-miR-17	0.0609384
hsa-miR-186*	1	1	1	0	0.0265669	0.230069	0.0250205	0.112162		hsa-miR-186*	262.857	198.571	1.32374	0.280462	0.219466	0.410491	0.160901	0.34152		hsa-miR-186*	0.142488
hsa-miR-30b	5530.88	3303.71	1.67414	0.5153	0.0278213	0.238547	0.187976	0.335643		hsa-miR-30b	10543.9	8378.62	1.25843	0.229867	0.331948	0.515955	0.269799	0.46084		hsa-miR-30b	0.0808819
hsa-let-7f-1*	1	1	1	0	0.0294751	0.250249	0.0144353	0.0905869		hsa-let-7f-1*	35.2857	37	0.953668	-0.0474397	0.704443	0.817758	0.447315	0.635041		hsa-let-7f-1*	0.0817131
hsa-miR-1305	1	3.66667	0.272727	-1.29928	0.0304011	0.255605	0.00437778	0.0574418		hsa-miR-1305	151.143	154.571	0.977819	-0.0224308	0.601893	0.756122	0.61182	0.77011		hsa-miR-1305	0.0370401
hsa-miR-129-5p	33.7778	14.8889	2.26866	0.819188	0.0317154	0.264092	0.000831381	0.0283182		hsa-miR-129-5p	34	68.7143	0.494802	-0.703597	0.00269134	0.0347866	0.00773791	0.0577675		hsa-miR-129-5p	0.0100535
hsa-miR-106b*	901.958	137.556	6.55705	1.88054	0.0325878	0.266236	0.00632352	0.0693186		hsa-miR-106b*	367.143	291.857	1.25795	0.229487	0.212728	0.404079	0.125641	0.287844		hsa-miR-106b*	0.111362
hsa-miR-1204	1	4.44444	0.225	-1.49165	0.0324058	0.266236	0.0712324	0.204566		hsa-miR-1204	45.7143	46.8571	0.97561	-0.0246926	0.40102	0.58367	0.624784	0.780825		hsa-miR-1204	0.11139
hsa-miR-34a*	1	1	1	0	0.033975	0.273685	0.0205833	0.106102		hsa-miR-34a*	127.714	142.286	0.89759	-0.108041	0.917783	0.944925	0.829267	0.887084		hsa-miR-34a*	0.0817131
hsa-miR-619	1	1	1	0	0.0341316	0.273685	0.0193092	0.102587		hsa-miR-619	145.857	123.429	1.18171	0.166965	0.168385	0.349499	0.0895855	0.240189		hsa-miR-619	0.11139
hsa-miR-1256	1	1	1	0	0.036006	0.278495	0.0203342	0.105706		hsa-miR-1256	125.429	110.714	1.1329	0.124784	0.760936	0.850285	0.770877	0.862814		hsa-miR-1256	0.142488
hsa-miR-1284	1	11.5556	0.0865385	-2.44717	0.0366559	0.278495	0.0118228	0.0866913		hsa-miR-1284	74	67	1.10448	0.0993725	0.670453	0.79381	0.699521	0.822004		hsa-miR-1284	0.0817131
hsa-miR-199b-3p	1	11.5556	0.0865385	-2.44717	0.0369826	0.278495	0.000403446	0.0189397		hsa-miR-199b-3p	110.286	195.571	0.563915	-0.572851	0.0145561	0.0894013	0.0963392	0.252054		hsa-miR-199b-3p	0.0817131
hsa-miR-20b*	1	4.44444	0.225	-1.49165	0.0367862	0.278495	0.00515727	0.065754		hsa-miR-20b*	144.714	133.714	1.08226	0.079056	0.904981	0.938777	0.949267	0.967135		hsa-miR-20b*	0.11139
hsa-miR-424*	34	46.1111	0.737349	-0.304693	0.0366503	0.278495	0.622205	0.749977		hsa-miR-424*	163.143	151.714	1.07533	0.0726272	0.760857	0.850285	0.677299	0.808331		hsa-miR-424*	0.11139
hsa-miR-517a	1	1	1	0	0.0365097	0.278495	0.0433674	0.152049		hsa-miR-517a	52	78.7143	0.660617	-0.414581	0.154891	0.342184	0.0350582	0.135537		hsa-miR-517a	0.11139
hsa-miR-652	1388.26	961.583	1.44373	0.367228	0.0365535	0.278495	0.113122	0.25412		hsa-miR-652	2931.27	2383.54	1.22979	0.206846	0.396859	0.579215	0.290368	0.484506		hsa-miR-652	0.208434
hsa-miR-599	1	1	1	0	0.0381976	0.285165	0.0308073	0.122945		hsa-miR-599	69.1429	68.7143	1.00624	0.00621764	0.581936	0.741112	0.547852	0.721661		hsa-miR-599	0.11139
hsa-miR-411	1	1	1	0	0.0390663	0.289157	0.0169244	0.0963651		hsa-miR-411	96.4286	119.143	0.809353	-0.211521	0.111255	0.292848	0.229989	0.422868		hsa-miR-411	0.11139
hsa-miR-1247	9.55556	16.3333	0.585034	-0.536085	0.0432622	0.291345	0.219243	0.370106		hsa-miR-1247	100.714	100.286	1.00427	0.0042644	0.785623	0.867793	0.816186	0.88022		hsa-miR-1247	0.0817131
hsa-miR-1302	1	1	1	0	0.0402252	0.291345	0.0307788	0.122945		hsa-miR-1302	96.4286	120.571	0.799763	-0.22344	0.670043	0.79381	0.895038	0.928267		hsa-miR-1302	0.11139
hsa-miR-1539	5.22222	21.1111	0.247368	-1.39688	0.0413554	0.291345	0.077139	0.212214		hsa-miR-1539	159.286	146.286	1.08887	0.0851379	0.486247	0.654883	0.4384	0.628567		hsa-miR-1539	0.0817131
hsa-miR-182	7639.53	5073.69	1.50571	0.409267	0.0429858	0.291345	0.135961	0.27835		hsa-miR-182	6904.55	5440.54	1.26909	0.238304	0.264767	0.454853	0.243123	0.435911		hsa-miR-182	0.0546915
hsa-miR-1911	1	1.55556	0.642857	-0.441833	0.0429408	0.291345	0.00426898	0.0568759		hsa-miR-1911	67.8571	52.8571	1.28378	0.249812	0.22041	0.411163	0.0859525	0.237078		hsa-miR-1911	0.0817131
hsa-miR-23b	3976.97	2099.43	1.89431	0.638855	0.0399724	0.291345	0.398676	0.545425		hsa-miR-23b	2689.45	3644.11	0.738026	-0.303776	0.519772	0.683038	0.258346	0.448351		hsa-miR-23b	0.420171
hsa-miR-325	1	14.8889	0.0671642	-2.70062	0.0422483	0.291345	0.0596357	0.184529		hsa-miR-325	164.286	94.2857	1.74242	0.555277	0.184401	0.37663	0.00459674	0.0414664		hsa-miR-325	0.0817131
hsa-miR-409-5p	1	1	1	0	0.0424997	0.291345	0.0891956	0.225858		hsa-miR-409-5p	118.571	130.286	0.910088	-0.0942143	0.418906	0.599625	0.626091	0.780825		hsa-miR-409-5p	0.0817131
hsa-miR-449a	1	1	1	0	0.0404684	0.291345	0.0214542	0.10731		hsa-miR-449a	37.5714	33.7143	1.11441	0.108322	0.888497	0.928152	0.648554	0.793288		hsa-miR-449a	0.11139
hsa-miR-548f	1	1	1	0	0.0412151	0.291345	0.0120512	0.0866913		hsa-miR-548f	83.1429	64.7143	1.28477	0.250578	0.304206	0.489379	0.307003	0.495092		hsa-miR-548f	0.11139
hsa-miR-597	1	1	1	0	0.0413813	0.291345	0.0216851	0.10731		hsa-miR-597	100.143	107.143	0.934667	-0.0675653	0.850909	0.907496	0.653256	0.797912		hsa-miR-597	0.11139
hsa-miR-603	1	1.55556	0.642857	-0.441833	0.043399	0.291345	0.0137498	0.0902073		hsa-miR-603	288.571	180.857	1.59558	0.467235	0.00883442	0.0677045	0.0379455	0.141642		hsa-miR-603	0.11139
hsa-miR-658	2425.74	1118.35	2.16904	0.774283	0.0439968	0.293086	0.0713382	0.204566		hsa-miR-658	76.7143	86.5714	0.886139	-0.120882	0.427482	0.604901	0.717312	0.831583		hsa-miR-658	0.0866364
hsa-miR-147b	1	1	1	0	0.0453233	0.297744	0.00818726	0.077447		hsa-miR-147b	71.5714	66.1429	1.08207	0.078879	0.751048	0.850285	0.908365	0.938716		hsa-miR-147b	0.0817131
hsa-miR-215	1085.22	463.222	2.34277	0.851333	0.0457116	0.297744	0.0231773	0.108495		hsa-miR-215	213.429	560.286	0.380928	-0.965145	0.0332899	0.14799	0.0193205	0.0984211		hsa-miR-215	0.210314
hsa-miR-30d	6349.31	4318.58	1.47023	0.385418	0.0457274	0.297744	0.168145	0.3145		hsa-miR-30d	6674.86	6363.73	1.04889	0.0477328	0.777622	0.862084	0.812891	0.88022		hsa-miR-30d	0.058105
hsa-miR-221*	1	1	1	0	0.0467388	0.29785	0.105007	0.24511		hsa-miR-221*	318.571	213.214	1.49414	0.401549	0.0817914	0.245942	0.00627813	0.0496361		hsa-miR-221*	0.11139
hsa-miR-34b	2.66667	19.7778	0.134831	-2.00373	0.0468498	0.29785	0.0618769	0.188681		hsa-miR-34b	93.4286	72.1429	1.29505	0.258549	0.478323	0.649274	0.375808	0.563062		hsa-miR-34b	0.11139
hsa-miR-378*	111.778	28	3.99206	1.38431	0.0471816	0.29785	0.0028866	0.049996		hsa-miR-378*	88.8571	84	1.05782	0.0562131	0.684916	0.803709	0.485332	0.671402		hsa-miR-378*	0.175282
hsa-miR-552	4	22.2222	0.18	-1.7148	0.0467221	0.29785	0.142061	0.283119		hsa-miR-552	73.4286	58.5714	1.25366	0.226066	0.725539	0.833311	0.762929	0.858047		hsa-miR-552	0.0587757
hsa-miR-593*	1	12.1111	0.0825688	-2.49412	0.0474634	0.29785	0.00351777	0.0543997		hsa-miR-593*	532.714	421.429	1.26407	0.234335	0.498505	0.667408	0.405169	0.591947		hsa-miR-593*	0.0817131
hsa-miR-1266	17.1111	29.9444	0.571429	-0.559616	0.0496536	0.299023	0.412928	0.560494		hsa-miR-1266	242.571	163.571	1.48297	0.394046	0.00460046	0.0464477	0.0132254	0.0784468		hsa-miR-1266	0.11139
hsa-miR-143*	1	1	1	0	0.048937	0.299023	0.115701	0.25545		hsa-miR-143*	190.571	208.286	0.914952	-0.0888837	0.969356	0.982977	0.868622	0.913764		hsa-miR-143*	0.142488
hsa-miR-30c	8969.72	4779.31	1.87678	0.629559	0.0484882	0.299023	0.254196	0.406151		hsa-miR-30c	4241.23	2348.03	1.8063	0.591279	0.0050453	0.047511	0.00280997	0.0336551		hsa-miR-30c	0.0809291
hsa-miR-378	284.222	21.5556	13.1856	2.57912	0.0498728	0.299023	0.00105471	0.0314959		hsa-miR-378	312.143	454.714	0.686459	-0.376208	0.286278	0.473284	0.0830627	0.23383		hsa-miR-378	0.285475
hsa-miR-554	1	1	1	0	0.0500673	0.299023	0.02017	0.105706		hsa-miR-554	213.429	121.143	1.76179	0.566332	0.000178531	0.00909458	0.00327656	0.0349489		hsa-miR-554	0.11139
hsa-miR-609	1	1	1	0	0.0490785	0.299023	0.071978	0.205719		hsa-miR-609	18.7857	21.4286	0.876667	-0.131628	0.982969	0.992395	0.493761	0.680887		hsa-miR-609	0.0817131
hsa-miR-631	2.66667	13.7222	0.194332	-1.63819	0.0485811	0.299023	0.0909754	0.22864		hsa-miR-631	233.143	206.571	1.12863	0.121005	0.260903	0.450084	0.381373	0.569429		hsa-miR-631	0.11139
hsa-miR-1289	1	4.44444	0.225	-1.49165	0.0539958	0.30168	0.0234978	0.108819		hsa-miR-1289	252.286	159.143	1.58528	0.46076	0.252826	0.439653	0.00840751	0.0606742		hsa-miR-1289	0.0817131
hsa-miR-1324	1	1	1	0	0.0533369	0.30168	0.10244	0.240415		hsa-miR-1324	244	142.286	1.71486	0.539331	0.026253	0.126963	0.0072632	0.0546951		hsa-miR-1324	0.0817131
hsa-miR-23a	3428.42	1797.04	1.90781	0.645957	0.0526046	0.30168	0.482302	0.627698		hsa-miR-23a	5064.05	7494.71	0.675683	-0.392031	0.163294	0.345772	0.0785326	0.225944		hsa-miR-23a	0.300908
hsa-miR-28-5p	454.222	108.556	4.18424	1.43132	0.0535119	0.30168	0.00179689	0.0384229		hsa-miR-28-5p	472.286	490.571	0.962726	-0.0379868	0.682308	0.801735	0.82558	0.884841		hsa-miR-28-5p	0.331184
hsa-miR-302b*	1	1	1	0	0.0512235	0.30168	0.132119	0.274377		hsa-miR-302b*	76	52.7857	1.43978	0.364493	0.0156791	0.0911284	0.0431023	0.152756		hsa-miR-302b*	0.11139
hsa-miR-513a-3p	1	1	1	0	0.0538814	0.30168	0.00789956	0.077163		hsa-miR-513a-3p	60.4286	75.1429	0.804183	-0.217929	0.312439	0.497376	0.706707	0.822592		hsa-miR-513a-3p	0.0817131
hsa-miR-607	1	1	1	0	0.0511963	0.30168	0.0073226	0.0748877		hsa-miR-607	136.643	157.143	0.869545	-0.139785	0.0602469	0.213827	0.328831	0.514951		hsa-miR-607	0.11139
hsa-miR-645	1	1	1	0	0.0539033	0.30168	0.0839211	0.216297		hsa-miR-645	106.857	61.7143	1.73148	0.548977	0.0682136	0.225469	0.0651595	0.199393		hsa-miR-645	0.142488
hsa-miR-647	1	1	1	0	0.0533184	0.30168	0.0748209	0.209692		hsa-miR-647	138.571	116.571	1.18873	0.172882	0.32899	0.51427	0.294985	0.488417		hsa-miR-647	0.142488
hsa-miR-939	203.167	58.7778	3.45652	1.24026	0.0538924	0.30168	0.000191196	0.0170183		hsa-miR-939	70.2143	118	0.595036	-0.519133	0.0523796	0.197221	0.0342255	0.134114		hsa-miR-939	0.0627793
hsa-miR-10a*	1	4.44444	0.225	-1.49165	0.0574423	0.302681	0.0227735	0.10777		hsa-miR-10a*	84.2857	65.4286	1.28821	0.253253	0.354855	0.541029	0.266657	0.456374		hsa-miR-10a*	0.11139
hsa-miR-1224-5p	586.785	388	1.51233	0.413653	0.063711	0.302681	0.00622277	0.0693186		hsa-miR-1224-5p	73.7143	72.4286	1.01775	0.0175958	0.453319	0.634207	0.450331	0.637234		hsa-miR-1224-5p	0.168608
hsa-miR-1277	1	1	1	0	0.0613225	0.302681	0.0454933	0.156314		hsa-miR-1277	115.714	80.7143	1.43363	0.360209	0.0368485	0.159554	0.0696536	0.207715		hsa-miR-1277	0.0817131
hsa-miR-1287	1	12.4444	0.0803571	-2.52127	0.0604585	0.302681	0.0148673	0.0913127		hsa-miR-1287	86.5714	98.8571	0.875723	-0.132706	0.203505	0.398722	0.520747	0.704224		hsa-miR-1287	0.053328
hsa-miR-130a*	1	1	1	0	0.0642176	0.302681	0.0115706	0.0866913		hsa-miR-130a*	125.714	73.8571	1.70213	0.531879	0.0258701	0.125862	0.000678341	0.0178013		hsa-miR-130a*	0.0817131
hsa-miR-140-5p	1	1	1	0	0.0576848	0.302681	0.109931	0.251853		hsa-miR-140-5p	58.8571	48.2857	1.21893	0.197977	0.608652	0.756957	0.970184	0.981518		hsa-miR-140-5p	0.0833991
hsa-miR-181a*	1	1	1	0	0.0563865	0.302681	0.0623222	0.188727		hsa-miR-181a*	180.429	135.429	1.33228	0.286891	0.1944	0.3888	0.0697979	0.207715		hsa-miR-181a*	0.11139
hsa-miR-18a	143.778	58.8889	2.44151	0.892616	0.0640186	0.302681	0.178178	0.325805		hsa-miR-18a	1051.97	2195.73	0.479099	-0.735848	0.00404485	0.0437855	0.00245514	0.0312669		hsa-miR-18a	0.175158
hsa-miR-1912	1	1.55556	0.642857	-0.441833	0.056024	0.302681	0.00143231	0.0354395		hsa-miR-1912	390.286	234.286	1.66585	0.510338	0.0715455	0.231188	0.00299438	0.0343832		hsa-miR-1912	0.0817131
hsa-miR-193b	1	1.55556	0.642857	-0.441833	0.0601401	0.302681	0.0403054	0.145435		hsa-miR-193b	104	95.7143	1.08657	0.0830233	0.342058	0.525855	0.389116	0.576102		hsa-miR-193b	0.0817131
hsa-miR-214*	1	1	1	0	0.0549999	0.302681	0.0366016	0.136625		hsa-miR-214*	93.4286	89.4286	1.04473	0.043757	0.674923	0.796776	0.683042	0.811419		hsa-miR-214*	0.0817131
hsa-miR-216b	1	1	1	0	0.0590659	0.302681	0.0415857	0.148203		hsa-miR-216b	332.286	292.429	1.1363	0.127775	0.472045	0.646822	0.467274	0.650839		hsa-miR-216b	0.0817131
hsa-miR-218-2*	1	1	1	0	0.0617625	0.302681	0.0326745	0.126322		hsa-miR-218-2*	125.071	110	1.13701	0.128405	0.408641	0.588337	0.576389	0.747235		hsa-miR-218-2*	0.11139
hsa-miR-222	320.778	1	320.778	5.77075	0.0641022	0.302681	0.00117502	0.0328248		hsa-miR-222	511.429	642.571	0.795909	-0.22827	0.288775	0.473636	0.177279	0.36537		hsa-miR-222	0.0803099
hsa-miR-29b	337.833	82.0556	4.11713	1.41516	0.0575544	0.302681	0.000235879	0.0183324		hsa-miR-29b	210.857	395.143	0.533623	-0.628067	0.105309	0.285887	0.0946182	0.251245		hsa-miR-29b	0.285015
hsa-miR-301a	16.7778	21.5556	0.778351	-0.250578	0.0642233	0.302681	0.75201	0.843576		hsa-miR-301a	515.571	596.286	0.864638	-0.145444	0.602112	0.756122	0.771152	0.862814		hsa-miR-301a	0.0833991
hsa-miR-302f	1	1	1	0	0.0623967	0.302681	0.0819234	0.215516		hsa-miR-302f	15.2143	20.8571	0.729452	-0.315462	0.362233	0.546505	0.0923416	0.246055		hsa-miR-302f	0.0817131
hsa-miR-342-3p	3428.42	2319.9	1.47783	0.390576	0.0604368	0.302681	0.138925	0.281218		hsa-miR-342-3p	7085.02	3410.88	2.07718	0.731014	0.00737956	0.0602896	0.00263368	0.0328434		hsa-miR-342-3p	0.0508126
hsa-miR-371-3p	1	1	1	0	0.0643109	0.302681	0.0419243	0.148797		hsa-miR-371-3p	87.7857	78.5	1.11829	0.1118	0.152647	0.339826	0.373848	0.561096		hsa-miR-371-3p	0.11139
hsa-miR-377	1	1	1	0	0.0589115	0.302681	0.0739415	0.2079		hsa-miR-377	306.929	259.429	1.18309	0.168134	0.288039	0.473324	0.0891116	0.240189		hsa-miR-377	0.11139
hsa-miR-512-3p	1	1	1	0	0.0610065	0.302681	0.0851973	0.218286		hsa-miR-512-3p	94.2857	94.2857	1	0	0.446241	0.627346	0.466176	0.650839		hsa-miR-512-3p	0.0370401
hsa-miR-522*	4	12.1111	0.330275	-1.10783	0.0629186	0.302681	0.112743	0.25412		hsa-miR-522*	348.714	209.857	1.66167	0.507826	0.0483192	0.191947	0.0405915	0.14708		hsa-miR-522*	0.0817131
hsa-miR-548j	1	1	1	0	0.0580575	0.302681	0.0260853	0.112797		hsa-miR-548j	23.2857	28	0.831633	-0.184364	0.279818	0.469617	0.825148	0.884841		hsa-miR-548j	0.0817131
hsa-miR-568	1	1	1	0	0.0625636	0.302681	0.0318718	0.124891		hsa-miR-568	192	132.429	1.44984	0.371452	0.221628	0.411163	0.0895816	0.240189		hsa-miR-568	0.0817131
hsa-miR-623	1	1	1	0	0.0638087	0.302681	0.0509585	0.168959		hsa-miR-623	98.0714	85.7143	1.14417	0.134677	0.229727	0.419712	0.205469	0.392794		hsa-miR-623	0.0187416
hsa-miR-648	1	1	1	0	0.0578604	0.302681	0.0917142	0.228889		hsa-miR-648	122.429	120.286	1.01781	0.0176579	0.836703	0.900479	0.783335	0.871939		hsa-miR-648	0.0817131
hsa-miR-662	1	3.11111	0.321429	-1.13498	0.0571008	0.302681	0.0677992	0.198252		hsa-miR-662	116.286	89.4286	1.30032	0.26261	0.0275635	0.131879	0.113663	0.27495		hsa-miR-662	0.0817131
hsa-miR-665	212	191.333	1.10801	0.102569	0.0602963	0.302681	0.00388944	0.0568759		hsa-miR-665	158.143	162.429	0.973615	-0.0267396	0.860197	0.910763	0.890014	0.927499		hsa-miR-665	0.248266
hsa-miR-891b	1	1	1	0	0.0550829	0.302681	0.0148633	0.0913127		hsa-miR-891b	162.071	112	1.44707	0.369538	0.00537373	0.047511	0.0213527	0.105065		hsa-miR-891b	0.053328
hsa-miR-208b	6.77778	1	6.77778	1.91365	0.0647877	0.303276	0.824445	0.886918		hsa-miR-208b	100.286	144.571	0.693676	-0.36575	0.0882863	0.25384	0.0302107	0.126641		hsa-miR-208b	0.142488
hsa-miR-16-1*	1	1.55556	0.642857	-0.441833	0.0656766	0.305785	0.0150227	0.0916173		hsa-miR-16-1*	157	138.857	1.13066	0.1228	0.139895	0.326548	0.245741	0.437885		hsa-miR-16-1*	0.0817131
hsa-miR-551b	1	1	1	0	0.0665807	0.308336	0.112271	0.25412		hsa-miR-551b	101	68.4286	1.47599	0.38933	0.161858	0.345772	0.11983	0.280583		hsa-miR-551b	0.11139
hsa-miR-146b-3p	1	1	1	0	0.0669379	0.308342	0.0447352	0.155875		hsa-miR-146b-3p	104	85.4286	1.21739	0.19671	0.0404675	0.17095	0.0731209	0.212492		hsa-miR-146b-3p	0.0817131
hsa-miR-520b	1	1	1	0	0.0674697	0.309147	0.00339011	0.0533789		hsa-miR-520b	49.5714	39.8571	1.24373	0.218113	0.224552	0.412871	0.26009	0.448682		hsa-miR-520b	0.0817131
hsa-miR-449b	1	1	1	0	0.0683022	0.311314	0.0253193	0.112162		hsa-miR-449b	54.4286	85.7143	0.635	-0.45413	0.127496	0.308412	0.0845193	0.23535		hsa-miR-449b	0.0817131
hsa-miR-520g	1	1	1	0	0.0688814	0.31231	0.0765091	0.212214		hsa-miR-520g	58.5714	100.714	0.58156	-0.542041	0.00683002	0.0571019	0.00200048	0.0288995		hsa-miR-520g	0.0817131
hsa-miR-24-2*	1	1	1	0	0.0696847	0.314307	0.14101	0.282343		hsa-miR-24-2*	292.857	176.571	1.65858	0.505959	0.0169509	0.0953212	0.00859354	0.061		hsa-miR-24-2*	0.11139
hsa-miR-32	1	3.66667	0.272727	-1.29928	0.0711246	0.318494	0.0154931	0.093174		hsa-miR-32	266.429	177.357	1.50222	0.406941	0.00021553	0.00982362	0.00855436	0.061		hsa-miR-32	0.053328
hsa-miR-518f	1	1	1	0	0.0717163	0.318494	0.0292988	0.12025		hsa-miR-518f	171.214	136.857	1.25104	0.223978	0.0174077	0.0955774	0.0490514	0.16401		hsa-miR-518f	0.0817131
hsa-miR-649	1	1	1	0	0.0715104	0.318494	0.0322753	0.125338		hsa-miR-649	50.9286	41.7143	1.22089	0.19958	0.529653	0.691824	0.461691	0.646819		hsa-miR-649	0.0817131
hsa-miR-101	94.5556	138.611	0.682164	-0.382485	0.0765758	0.318522	0.737441	0.831541		hsa-miR-101	643	912.929	0.704327	-0.350513	0.0192413	0.102227	0.0607361	0.189199		hsa-miR-101	0.118987
hsa-miR-1184	1	1	1	0	0.0768719	0.318522	0.0302107	0.122829		hsa-miR-1184	366	184.571	1.98297	0.684597	0.238507	0.424994	0.0997955	0.257211		hsa-miR-1184	0.00518844
hsa-miR-144	40.6667	82.0556	0.495599	-0.701988	0.074642	0.318522	0.351676	0.499506		hsa-miR-144	442.714	3718.41	0.11906	-2.12813	0.000428682	0.0122014	0.000126802	0.00647764		hsa-miR-144	0.0817131
hsa-miR-151-3p	344.556	90.7778	3.79559	1.33384	0.0765359	0.318522	0.0133486	0.0893277		hsa-miR-151-3p	614.464	802.357	0.765824	-0.266803	0.992837	0.995135	0.703494	0.822004		hsa-miR-151-3p	0.209743
hsa-miR-19b-1*	1	1	1	0	0.0748346	0.318522	0.123992	0.266445		hsa-miR-19b-1*	108.429	125.714	0.8625	-0.14792	0.411782	0.590403	0.433063	0.623299		hsa-miR-19b-1*	0.11139
hsa-miR-346	1	1	1	0	0.0755278	0.318522	0.0343599	0.131082		hsa-miR-346	95.2857	143.857	0.662363	-0.411941	0.00332351	0.0397207	0.0294199	0.124638		hsa-miR-346	0.053328
hsa-miR-379*	1	1.55556	0.642857	-0.441833	0.076083	0.318522	0.067227	0.198252		hsa-miR-379*	135.357	94.8571	1.42696	0.355545	0.000330823	0.0110189	0.02907	0.124638		hsa-miR-379*	0.0370401
hsa-miR-454	90.4444	26.5556	3.40586	1.2255	0.0751418	0.318522	0.706629	0.810517		hsa-miR-454	202.286	374.286	0.540458	-0.615338	0.00147082	0.0259944	0.00560468	0.0474951		hsa-miR-454	0.175158
hsa-miR-506	1	1	1	0	0.073931	0.318522	0.027318	0.115888		hsa-miR-506	91.1429	107	0.851802	-0.160401	0.148021	0.335565	0.405695	0.591947		hsa-miR-506	0.053328
hsa-miR-508-5p	22.6667	31.3333	0.723404	-0.323787	0.0767495	0.318522	0.268411	0.418065		hsa-miR-508-5p	213.429	189.429	1.1267	0.11929	0.759131	0.850285	0.777167	0.866186		hsa-miR-508-5p	0.0817131
hsa-miR-509-5p	1	1	1	0	0.0756008	0.318522	0.36792	0.515564		hsa-miR-509-5p	908.071	335.714	2.70489	0.995063	0.0429528	0.179696	0.000280113	0.0101074		hsa-miR-509-5p	0.11139
hsa-miR-569	1	1	1	0	0.0763935	0.318522	0.047784	0.160817		hsa-miR-569	67.8571	58	1.16995	0.156962	0.0752289	0.235963	0.108861	0.267065		hsa-miR-569	0.0817131
hsa-miR-636	46.8889	49.2222	0.952596	-0.0485645	0.0724155	0.318522	0.469254	0.61759		hsa-miR-636	554	304.571	1.81895	0.598259	0.149535	0.336358	0.0615099	0.190241		hsa-miR-636	0.0817131
hsa-miR-937	4	10.4444	0.382979	-0.959776	0.0744805	0.318522	0.289181	0.438583		hsa-miR-937	100.357	92	1.09084	0.0869467	0.632174	0.774346	0.696145	0.822004		hsa-miR-937	0.0817131
hsa-miR-579	1	1	1	0	0.0772887	0.318724	0.125355	0.267382		hsa-miR-579	73.4286	81.8571	0.897033	-0.108662	0.372346	0.557875	0.410652	0.597688		hsa-miR-579	0.0370401
hsa-miR-106a*	1	4.44444	0.225	-1.49165	0.0799879	0.320818	0.0100871	0.0825553		hsa-miR-106a*	294.143	192.857	1.52519	0.422116	0.0458583	0.189641	0.00203237	0.0288995		hsa-miR-106a*	0.053328
hsa-miR-1262	1	11.3333	0.0882353	-2.42775	0.0805381	0.320818	0.0195681	0.103329		hsa-miR-1262	15.5	18	0.861111	-0.149532	0.66145	0.791182	0.496007	0.682897		hsa-miR-1262	0.0817131
hsa-miR-153	1	1	1	0	0.0811307	0.320818	0.0430534	0.15187		hsa-miR-153	243.143	169.286	1.43629	0.362061	0.138693	0.324617	0.0294142	0.124638		hsa-miR-153	0.0817131
hsa-miR-23b*	1	1	1	0	0.0808429	0.320818	0.121385	0.263983		hsa-miR-23b*	55.7143	61.1429	0.911215	-0.0929765	0.483004	0.653216	0.940569	0.961066		hsa-miR-23b*	0.11139
hsa-miR-31*	1	1	1	0	0.078521	0.320818	0.14676	0.286248		hsa-miR-31*	600.571	295.857	2.02994	0.708005	0.0845737	0.24968	0.00951559	0.0643789		hsa-miR-31*	0.053328
hsa-miR-33b*	1	1	1	0	0.0798418	0.320818	0.0565741	0.178807		hsa-miR-33b*	294.571	268.286	1.09798	0.093469	0.740509	0.843791	0.831848	0.887167		hsa-miR-33b*	0.053328
hsa-miR-520e	1	1	1	0	0.0801768	0.320818	0.0553435	0.176854		hsa-miR-520e	25.1429	37.2857	0.67433	-0.394036	0.107851	0.289161	0.296189	0.488417		hsa-miR-520e	0.0817131
hsa-miR-632	2.66667	4.44444	0.6	-0.510826	0.0803073	0.320818	0.33312	0.482411		hsa-miR-632	65.7143	64.5714	1.0177	0.0175443	0.56718	0.728751	0.610164	0.77011		hsa-miR-632	0.0587757
hsa-miR-654-3p	1	1	1	0	0.0796209	0.320818	0.0922428	0.229547		hsa-miR-654-3p	78.2857	58.4286	1.33985	0.29256	0.189578	0.382691	0.203449	0.391865		hsa-miR-654-3p	0.0187416
hsa-miR-99b*	1	1	1	0	0.0820507	0.322981	0.0171139	0.0963651		hsa-miR-99b*	102	92.2857	1.10526	0.100083	0.300443	0.485418	0.348245	0.532827		hsa-miR-99b*	0.053328
hsa-let-7c*	1	1	1	0	0.0842251	0.323894	0.139562	0.281218		hsa-let-7c*	102	80	1.275	0.242946	0.272943	0.460757	0.28802	0.482447		hsa-let-7c*	0.0817131
hsa-miR-1278	1	1	1	0	0.0861012	0.323894	0.118943	0.259458		hsa-miR-1278	102	96.8571	1.0531	0.0517357	0.864568	0.910763	0.79579	0.875718		hsa-miR-1278	0.11139
hsa-miR-128	773.972	21.5556	35.9059	3.5809	0.0858493	0.323894	0.0143216	0.0905869		hsa-miR-128	1021.79	787.071	1.29821	0.260988	0.0168213	0.0952109	0.0313843	0.127989		hsa-miR-128	0.0526236
hsa-miR-135b	1	1	1	0	0.0861188	0.323894	0.109562	0.2518		hsa-miR-135b	24.7143	29.7143	0.831731	-0.184246	0.424771	0.604025	0.702729	0.822004		hsa-miR-135b	0.11139
hsa-miR-1468	1	4.22222	0.236842	-1.44036	0.0840446	0.323894	0.166817	0.314026		hsa-miR-1468	31.8571	21	1.51701	0.416739	0.221982	0.411163	0.138699	0.306412		hsa-miR-1468	0.0817131
hsa-miR-362-5p	260.222	14.8889	17.4776	2.86092	0.0869441	0.323894	0.00133378	0.0346363		hsa-miR-362-5p	158.929	234	0.679182	-0.386866	0.028253	0.132973	0.0523493	0.171965		hsa-miR-362-5p	0.0526236
hsa-miR-369-3p	1	1	1	0	0.0867457	0.323894	0.0161917	0.0960415		hsa-miR-369-3p	51.7143	48.2857	1.07101	0.0685983	0.383427	0.56567	0.322703	0.509965		hsa-miR-369-3p	0.053328
hsa-miR-374b*	1	1	1	0	0.0867382	0.323894	0.045749	0.156314		hsa-miR-374b*	69.4286	43.4286	1.59868	0.469181	0.0494267	0.192809	0.0147839	0.0820696		hsa-miR-374b*	0.0817131
hsa-miR-488	1	1	1	0	0.0852124	0.323894	0.0253957	0.112162		hsa-miR-488	38.1429	22.8571	1.66875	0.512075	0.332889	0.515955	0.244366	0.437233		hsa-miR-488	0.053328
hsa-miR-514	1	1	1	0	0.0827597	0.323894	0.0242687	0.111234		hsa-miR-514	67.5714	84	0.804422	-0.217632	0.916874	0.944925	0.946973	0.965935		hsa-miR-514	0.0817131
hsa-miR-590-3p	1	1	1	0	0.0835175	0.323894	0.0630579	0.189379		hsa-miR-590-3p	58.1429	42.5714	1.36577	0.31172	0.286375	0.473284	0.18074	0.370903		hsa-miR-590-3p	0.0817131
hsa-miR-606	1	1	1	0	0.0862533	0.323894	0.0359776	0.134877		hsa-miR-606	126.286	137.714	0.917012	-0.0866342	0.500837	0.669328	0.387919	0.576102		hsa-miR-606	0.0817131
hsa-miR-671-5p	272	168.111	1.61798	0.481177	0.0871447	0.323894	0.00135985	0.0346363		hsa-miR-671-5p	143.857	159.714	0.900716	-0.104566	0.231594	0.420461	0.371627	0.558731		hsa-miR-671-5p	0.0287865
hsa-miR-1911*	1	1	1	0	0.0884505	0.326613	0.0402739	0.145435		hsa-miR-1911*	157	106.857	1.46925	0.384753	0.160897	0.345772	0.117535	0.280583		hsa-miR-1911*	0.0817131
hsa-miR-874	34	35.8333	0.948837	-0.052518	0.0886306	0.326613	0.739795	0.833111		hsa-miR-874	279.857	264	1.06006	0.0583302	0.890935	0.929578	0.745017	0.845025		hsa-miR-874	0.11139
hsa-miR-1292	252.111	158.889	1.58671	0.461665	0.089372	0.32795	0.00131202	0.0346363		hsa-miR-1292	124.857	128.571	0.971111	-0.0293144	0.201646	0.398688	0.578615	0.747882		hsa-miR-1292	0.0803099
hsa-miR-105	1	1	1	0	0.101865	0.328786	0.11106	0.253101		hsa-miR-105	82	70.2857	1.16667	0.154151	0.236885	0.423196	0.343036	0.528593		hsa-miR-105	0.0817131
hsa-miR-125b-2*	1	3.66667	0.272727	-1.29928	0.0939335	0.328786	0.13198	0.274377		hsa-miR-125b-2*	81.8571	83.1429	0.984536	-0.0155847	0.776578	0.862084	0.953416	0.9694		hsa-miR-125b-2*	0.11139
hsa-miR-1280	237.333	158.889	1.49371	0.40126	0.0994892	0.328786	0.00225659	0.0444138		hsa-miR-1280	5649.75	4112.36	1.37385	0.317615	0.0855978	0.250431	0.108129	0.266895		hsa-miR-1280	0.0526236
hsa-miR-1297	1	1	1	0	0.0973704	0.328786	0.236874	0.39073		hsa-miR-1297	95	86.2857	1.10099	0.0962128	0.144738	0.331595	0.275469	0.466841		hsa-miR-1297	0.11139
hsa-miR-141	1	1	1	0	0.090836	0.328786	0.0784216	0.212214		hsa-miR-141	93.9286	140.286	0.669552	-0.401147	0.213512	0.404079	0.0612213	0.190027		hsa-miR-141	0.0817131
hsa-miR-15b	20349.6	23734.7	0.857376	-0.153879	0.102508	0.328786	0.124912	0.267382		hsa-miR-15b	11996.8	16439	0.729781	-0.315011	0.510053	0.675391	0.257069	0.447032		hsa-miR-15b	0.150549
hsa-miR-181c*	1	1	1	0	0.0928535	0.328786	0.114157	0.254138		hsa-miR-181c*	132.429	101.714	1.30197	0.263876	0.202615	0.398722	0.242714	0.435911		hsa-miR-181c*	0.0817131
hsa-miR-193a-3p	20.8333	21.1111	0.986842	-0.0132452	0.0916005	0.328786	0.193284	0.34151		hsa-miR-193a-3p	268.857	258.857	1.03863	0.0379038	0.513639	0.679101	0.569402	0.742623		hsa-miR-193a-3p	0.0817131
hsa-miR-194	1853.1	1440.75	1.2862	0.251695	0.101959	0.328786	0.141172	0.282343		hsa-miR-194	5918.41	7636.71	0.774994	-0.254899	0.0279469	0.132406	0.106898	0.266895		hsa-miR-194	0.153672
hsa-miR-194*	6.77778	5.11111	1.32609	0.282232	0.0996481	0.328786	0.532151	0.6701		hsa-miR-194*	110.857	94.2857	1.17576	0.161913	0.168696	0.349499	0.194977	0.383959		hsa-miR-194*	0.0587757
hsa-miR-299-5p	1	1	1	0	0.0976599	0.328786	0.197764	0.342528		hsa-miR-299-5p	37.5714	79	0.475588	-0.743204	0.00537653	0.047511	0.000484774	0.0144764		hsa-miR-299-5p	0.053328
hsa-miR-302c	1	1	1	0	0.0956652	0.328786	0.0183355	0.100497		hsa-miR-302c	41.5714	58.4286	0.711491	-0.340392	0.543501	0.704598	0.395519	0.579558		hsa-miR-302c	0.0817131
hsa-miR-337-3p	1	4.44444	0.225	-1.49165	0.102211	0.328786	0.00626874	0.0693186		hsa-miR-337-3p	64	64.5714	0.99115	-0.00888895	0.395092	0.577956	0.666692	0.804401		hsa-miR-337-3p	0.053328
hsa-miR-342-5p	82.4444	73.3333	1.12424	0.117109	0.100647	0.328786	0.309541	0.457444		hsa-miR-342-5p	120.5	225.429	0.534537	-0.626354	0.18547	0.377036	0.113139	0.274449		hsa-miR-342-5p	0.142488
hsa-miR-485-5p	39.6667	50.8889	0.779476	-0.249133	0.0921246	0.328786	0.821061	0.884377		hsa-miR-485-5p	67.7857	72.7143	0.93222	-0.0701864	0.15822	0.34525	0.285044	0.479316		hsa-miR-485-5p	0.0817131
hsa-miR-493	1	1	1	0	0.0944892	0.328786	0.115709	0.25545		hsa-miR-493	55.1429	48.8571	1.12865	0.121027	0.290808	0.476067	0.316283	0.504422		hsa-miR-493	0.053328
hsa-miR-493*	1.55556	3.11111	0.5	-0.693147	0.0991374	0.328786	0.378319	0.524199		hsa-miR-493*	67.5714	102.286	0.660615	-0.414585	0.0512762	0.195618	0.0432161	0.152756		hsa-miR-493*	0.110692
hsa-miR-497*	1	1	1	0	0.0952394	0.328786	0.098416	0.234144		hsa-miR-497*	199.286	182.143	1.09412	0.0899482	0.567003	0.728751	0.597286	0.759544		hsa-miR-497*	0.053328
hsa-miR-499-3p	1	1	1	0	0.0964582	0.328786	0.0971517	0.234144		hsa-miR-499-3p	237.714	166.286	1.42955	0.357362	0.0550771	0.202965	0.00664707	0.0513961		hsa-miR-499-3p	0.0817131
hsa-miR-519a	1	1	1	0	0.102128	0.328786	0.00595455	0.0693186		hsa-miR-519a	78.5714	79	0.994575	-0.00543972	0.936777	0.960058	0.97265	0.982865		hsa-miR-519a	0.053328
hsa-miR-523*	6.77778	18.7222	0.362018	-1.01606	0.0964789	0.328786	0.184329	0.331869		hsa-miR-523*	328	222.286	1.47558	0.38905	0.00770071	0.0609323	0.00581349	0.0474951		hsa-miR-523*	0.0187416
hsa-miR-545	1	1	1	0	0.0980783	0.328786	0.0629479	0.189379		hsa-miR-545	176.143	176.857	0.995961	-0.00404695	0.67048	0.79381	0.640324	0.787671		hsa-miR-545	0.0817131
hsa-miR-548b-5p	1	1	1	0	0.0902133	0.328786	0.0188577	0.100858		hsa-miR-548b-5p	33.7143	26.1429	1.28962	0.254346	0.988468	0.993874	0.94109	0.961066		hsa-miR-548b-5p	0.0817131
hsa-miR-549	1	1	1	0	0.102119	0.328786	0.0961204	0.233166		hsa-miR-549	118.143	70.2857	1.68089	0.519326	0.000193725	0.00932034	0.00057613	0.0156278		hsa-miR-549	0.0817131
hsa-miR-576-5p	1	4.22222	0.236842	-1.44036	0.0931777	0.328786	0.113381	0.25412		hsa-miR-576-5p	25.1429	17.7143	1.41935	0.350202	0.830065	0.896305	0.484837	0.671402		hsa-miR-576-5p	0.0817131
hsa-miR-577	1	1	1	0	0.0925263	0.328786	0.0528116	0.171238		hsa-miR-577	64.7143	43.7143	1.48039	0.392307	0.193426	0.387747	0.0881584	0.238579		hsa-miR-577	0.0817131
hsa-miR-583	49.5556	55.2222	0.897384	-0.108271	0.100019	0.328786	0.828372	0.887835		hsa-miR-583	106.571	108.286	0.984169	-0.0159578	0.433574	0.611522	0.60943	0.77011		hsa-miR-583	0.0817131
hsa-miR-587	1	1.55556	0.642857	-0.441833	0.095298	0.328786	0.0563249	0.178672		hsa-miR-587	96.2857	57.2857	1.6808	0.519269	0.015372	0.0905587	0.023678	0.112666		hsa-miR-587	0.0817131
hsa-miR-624	1	1	1	0	0.099661	0.328786	0.0261803	0.112797		hsa-miR-624	118	112.571	1.04822	0.0470967	0.842532	0.901893	0.621379	0.780825		hsa-miR-624	0.0817131
hsa-miR-646	1	1	1	0	0.101062	0.328786	0.113855	0.25412		hsa-miR-646	778.75	333.857	2.33258	0.846977	0.0867671	0.252998	0.00572968	0.0474951		hsa-miR-646	0.0817131
hsa-miR-655	1	1	1	0	0.098809	0.328786	0.0287084	0.11943		hsa-miR-655	87.7857	75.4286	1.16383	0.151713	0.403139	0.585769	0.411838	0.598408		hsa-miR-655	0.0817131
hsa-miR-885-5p	5.55556	28	0.198413	-1.61741	0.099416	0.328786	0.0631994	0.189379		hsa-miR-885-5p	74.5714	38.8571	1.91912	0.651866	0.124915	0.30395	0.0816416	0.231051		hsa-miR-885-5p	0.0817131
hsa-miR-933	18.1111	28.4444	0.636719	-0.451427	0.0961244	0.328786	0.904302	0.94239		hsa-miR-933	464.143	270.5	1.71587	0.53992	0.145745	0.333021	0.0107266	0.0688093		hsa-miR-933	0.11139
hsa-miR-99a*	1	1	1	0	0.091437	0.328786	0.127686	0.269697		hsa-miR-99a*	87.5	68.4286	1.27871	0.245848	0.118932	0.303387	0.0840544	0.23535		hsa-miR-99a*	0.053328
hsa-miR-198	428.389	382	1.12144	0.114611	0.103294	0.328871	0.0121027	0.0866913		hsa-miR-198	108.857	53.7143	2.0266	0.706357	0.0663303	0.221807	0.0264004	0.117245		hsa-miR-198	0.13156
hsa-miR-934	1	1	1	0	0.10299	0.328871	0.0524674	0.171238		hsa-miR-934	135.429	134.857	1.00424	0.00422834	0.570621	0.732086	0.644082	0.788932		hsa-miR-934	0.053328
hsa-miR-30d*	1	1	1	0	0.105634	0.330639	0.0994016	0.235841		hsa-miR-30d*	107.571	114.857	0.936567	-0.065534	0.751432	0.850285	0.696047	0.822004		hsa-miR-30d*	0.0817131
hsa-miR-452*	1	1	1	0	0.106382	0.330639	0.0679918	0.198252		hsa-miR-452*	1426.07	614.893	2.31922	0.841231	0.111596	0.292855	0.00476606	0.0425506		hsa-miR-452*	0.0817131
hsa-miR-517b	1	1	1	0	0.106522	0.330639	0.131237	0.273858		hsa-miR-517b	85	46	1.84783	0.61401	0.00361196	0.0407879	0.00317995	0.0348587		hsa-miR-517b	0.0370401
hsa-miR-548a-3p	1	1	1	0	0.106421	0.330639	0.0945116	0.231206		hsa-miR-548a-3p	110.571	121.714	0.908451	-0.0960147	0.387942	0.56942	0.259921	0.448682		hsa-miR-548a-3p	0.0370401
hsa-miR-548b-3p	1	1	1	0	0.105868	0.330639	0.10569	0.245559		hsa-miR-548b-3p	96.4286	70.5714	1.3664	0.312177	0.031648	0.142746	0.0522562	0.171965		hsa-miR-548b-3p	0.0817131
hsa-miR-586	1	1	1	0	0.105563	0.330639	0.040179	0.145435		hsa-miR-586	81.2857	72.4286	1.12229	0.115369	0.304261	0.489379	0.204433	0.392548		hsa-miR-586	0.0526236
hsa-miR-92b	4260.36	5530.88	0.770287	-0.260992	0.105422	0.330639	0.215008	0.365091		hsa-miR-92b	452.429	371.429	1.21808	0.197273	0.477805	0.649274	0.476653	0.661509		hsa-miR-92b	0.0392659
hsa-miR-875-5p	1	1	1	0	0.108332	0.335054	0.0836044	0.216217		hsa-miR-875-5p	57.5714	65.4286	0.879913	-0.127933	0.506705	0.674051	0.706521	0.822592		hsa-miR-875-5p	0.0817131
hsa-miR-431*	1	1	1	0	0.109042	0.33605	0.0532662	0.171482		hsa-miR-431*	63.4286	66.8571	0.948718	-0.0526437	0.791528	0.868715	0.723856	0.835377		hsa-miR-431*	0.053328
hsa-miR-384	1	1	1	0	0.109572	0.336488	0.0320829	0.125152		hsa-miR-384	171.571	120.286	1.42637	0.35513	0.0357714	0.155788	0.0324302	0.129422		hsa-miR-384	0.0817131
hsa-miR-644	1	1	1	0	0.110456	0.338004	0.1802	0.326771		hsa-miR-644	51.4286	48.2857	1.06509	0.0630581	0.792845	0.868715	0.776687	0.866186		hsa-miR-644	0.0817131
hsa-miR-1185	1	1	1	0	0.113372	0.340903	0.127018	0.269697		hsa-miR-1185	56.5714	44.2857	1.27742	0.244842	0.376669	0.561438	0.299262	0.488576		hsa-miR-1185	0.0817131
hsa-miR-1538	48	18.7222	2.5638	0.94149	0.11248	0.340903	0.0153988	0.093174		hsa-miR-1538	140.286	121.143	1.15802	0.146711	0.293239	0.47824	0.441111	0.631017		hsa-miR-1538	0.0193875
hsa-miR-29b-2*	34.4444	47.2222	0.729412	-0.315517	0.113234	0.340903	0.597275	0.728507		hsa-miR-29b-2*	63.9286	113.429	0.563602	-0.573407	0.00734658	0.0602896	0.00782304	0.0579039		hsa-miR-29b-2*	0.0817131
hsa-miR-489	1	1	1	0	0.112779	0.340903	0.089091	0.225858		hsa-miR-489	518.286	205.429	2.52295	0.925428	0.0139662	0.0873763	0.00186057	0.0288995		hsa-miR-489	0.053328
hsa-miR-566	1	1	1	0	0.112813	0.340903	0.116864	0.256213		hsa-miR-566	177.786	142.286	1.2495	0.222742	0.0584776	0.209263	0.145157	0.318323		hsa-miR-566	0.053328
hsa-let-7f-2*	1	1	1	0	0.120906	0.342772	0.0710955	0.204566		hsa-let-7f-2*	44.8571	46.7143	0.960245	-0.0405672	0.984893	0.992919	0.745496	0.845025		hsa-let-7f-2*	0.0817131
hsa-miR-1197	1	1.55556	0.642857	-0.441833	0.123488	0.342772	0.116637	0.256213		hsa-miR-1197	77.4286	76.5714	1.01119	0.0111318	0.941565	0.963661	0.894292	0.928267		hsa-miR-1197	0.053328
hsa-miR-127-5p	5.55556	21.5556	0.257732	-1.35584	0.118717	0.342772	0.346695	0.497908		hsa-miR-127-5p	264.143	220.571	1.19754	0.180269	0.404954	0.586438	0.301919	0.491158		hsa-miR-127-5p	0.053328
hsa-miR-1286	12.4444	12	1.03704	0.0363676	0.122099	0.342772	0.344245	0.496914		hsa-miR-1286	236.857	232.857	1.01718	0.017032	0.667273	0.79381	0.73968	0.842944		hsa-miR-1286	0.053328
hsa-miR-132*	1	1	1	0	0.122506	0.342772	0.0957662	0.233166		hsa-miR-132*	27.5714	18.2857	1.50781	0.41066	0.327467	0.51322	0.250048	0.440125		hsa-miR-132*	0.053328
hsa-miR-1322	1.55556	6.55556	0.237288	-1.43848	0.117511	0.342772	0.30777	0.456385		hsa-miR-1322	75.7143	180.286	0.419968	-0.867576	0.00166554	0.0273348	0.0778182	0.224635		hsa-miR-1322	0.0817131
hsa-miR-1827	9.55556	4.44444	2.15	0.765468	0.114558	0.342772	0.869517	0.918047		hsa-miR-1827	77.7143	69.5714	1.11704	0.110685	0.609626	0.756957	0.582372	0.74841		hsa-miR-1827	0.0817131
hsa-miR-186	39.6667	18.7222	2.11869	0.7508	0.115646	0.342772	0.128831	0.270567		hsa-miR-186	81.8571	115.429	0.709158	-0.343676	0.0878772	0.25384	0.304759	0.493311		hsa-miR-186	0.0221084
hsa-miR-192*	1	1	1	0	0.11746	0.342772	0.163973	0.310044		hsa-miR-192*	185.786	165.714	1.12112	0.114329	0.665087	0.793341	0.735838	0.841791		hsa-miR-192*	0.0817131
hsa-miR-28-3p	29.1111	21.1111	1.37895	0.32132	0.123619	0.342772	0.994489	0.997946		hsa-miR-28-3p	254.571	268.429	0.948377	-0.0530034	0.825572	0.89379	0.938777	0.961066		hsa-miR-28-3p	0.11139
hsa-miR-302e	1	1	1	0	0.121573	0.342772	0.129095	0.270567		hsa-miR-302e	67.7857	29.4286	2.3034	0.834385	0.068976	0.226262	0.0129364	0.0772618		hsa-miR-302e	0.0817131
hsa-miR-33b	1	1.55556	0.642857	-0.441833	0.123304	0.342772	0.0306651	0.122945		hsa-miR-33b	270.286	250	1.08114	0.0780187	0.91348	0.943833	0.855409	0.903028		hsa-miR-33b	0.053328
hsa-miR-411*	1	1.55556	0.642857	-0.441833	0.115202	0.342772	0.0784963	0.212214		hsa-miR-411*	106	108	0.981481	-0.0186921	0.747375	0.849379	0.76452	0.858722		hsa-miR-411*	0.0817131
hsa-miR-424	53	40.7778	1.29973	0.262155	0.121009	0.342772	0.991211	0.997217		hsa-miR-424	257.857	357.143	0.722	-0.32573	0.00773967	0.0609323	0.0256053	0.11562		hsa-miR-424	0.0817131
hsa-miR-491-3p	1	1	1	0	0.123889	0.342772	0.175896	0.324755		hsa-miR-491-3p	210.857	155.071	1.35974	0.307295	0.0737179	0.235836	0.0241515	0.113055		hsa-miR-491-3p	0.0587757
hsa-miR-500*	254.278	8.33333	30.5133	3.41816	0.121038	0.342772	0.00534505	0.0670842		hsa-miR-500*	714.893	377.143	1.89555	0.639509	0.0099306	0.0716658	0.00046728	0.0144764		hsa-miR-500*	0.0287865
hsa-miR-519b-3p	1	1	1	0	0.116125	0.342772	0.282681	0.432048		hsa-miR-519b-3p	87.5	74.5714	1.17337	0.159881	0.0473006	0.189641	0.205318	0.392794		hsa-miR-519b-3p	0.0587757
hsa-miR-520h	1	1	1	0	0.121131	0.342772	0.206357	0.354574		hsa-miR-520h	72.5714	89.1429	0.814103	-0.205669	0.38142	0.564247	0.632589	0.781487		hsa-miR-520h	0.0370401
hsa-miR-551b*	97.3333	87.6667	1.11027	0.1046	0.120277	0.342772	0.00613385	0.0693186		hsa-miR-551b*	96.4286	68.6429	1.40479	0.339885	0.070764	0.230382	0.104411	0.266726		hsa-miR-551b*	0.0287865
hsa-miR-553	1	1	1	0	0.120346	0.342772	0.0242763	0.111234		hsa-miR-553	51.3571	38.8571	1.32169	0.278912	0.577248	0.736857	0.497767	0.683148		hsa-miR-553	0.053328
hsa-miR-582-3p	4	4.22222	0.947368	-0.0540672	0.11909	0.342772	0.452428	0.601418		hsa-miR-582-3p	154.071	155.571	0.990358	-0.00968866	0.795745	0.868998	0.802497	0.875718		hsa-miR-582-3p	0.0817131
hsa-miR-620	1	1.55556	0.642857	-0.441833	0.119731	0.342772	0.0259398	0.112797		hsa-miR-620	70.8571	28	2.53061	0.928461	0.0648696	0.220269	0.0144588	0.0813071		hsa-miR-620	0.053328
hsa-miR-629*	31.5556	33.5556	0.940397	-0.0614528	0.11756	0.342772	0.870564	0.918047		hsa-miR-629*	145.857	137.429	1.06133	0.0595234	0.900929	0.93662	0.864173	0.910431		hsa-miR-629*	0.0817131
hsa-miR-708	1	1	1	0	0.123447	0.342772	0.00822762	0.077447		hsa-miR-708	108.286	98.2857	1.10174	0.0968945	0.599124	0.755228	0.577413	0.747444		hsa-miR-708	0.053328
hsa-miR-892b	1	1	1	0	0.118138	0.342772	0.227593	0.379761		hsa-miR-892b	45.1429	72.5714	0.622047	-0.474739	0.101779	0.277503	0.227178	0.419479		hsa-miR-892b	0.053328
hsa-miR-1263	1	1	1	0	0.12553	0.344912	0.0787709	0.212214		hsa-miR-1263	108.286	120.286	0.900238	-0.105097	0.853383	0.908339	0.822615	0.883852		hsa-miR-1263	0.053328
hsa-miR-211	1	3.66667	0.272727	-1.29928	0.125952	0.344912	0.167166	0.314026		hsa-miR-211	9.14286	24.1429	0.378698	-0.971016	0.115261	0.300651	0.170279	0.357916		hsa-miR-211	0.0187416
hsa-miR-26a	8969.72	11137.3	0.805373	-0.216449	0.125455	0.344912	0.226538	0.379462		hsa-miR-26a	4757.75	9891.57	0.48099	-0.731908	6.43e-05	0.00594583	0.000225569	0.00930203		hsa-miR-26a	0.070088
hsa-miR-558	1	1	1	0	0.126255	0.344912	0.142492	0.283119		hsa-miR-558	265.286	124.143	2.13694	0.759374	0.0178515	0.0972289	0.0011458	0.0238686		hsa-miR-558	0.0817131
hsa-miR-1205	1	1	1	0	0.128593	0.345079	0.0944338	0.231206		hsa-miR-1205	130.5	119.143	1.09532	0.09105	0.866437	0.910763	0.939567	0.961066		hsa-miR-1205	0.0817131
hsa-miR-1253	1	1	1	0	0.130315	0.345079	0.442802	0.594365		hsa-miR-1253	233.143	120.286	1.93824	0.661782	1.4e-06	0.00121571	0.00150332	0.0275741		hsa-miR-1253	0.0833991
hsa-miR-1304	20.5556	28	0.734127	-0.309073	0.133055	0.345079	0.720928	0.819322		hsa-miR-1304	97.4286	112.857	0.863291	-0.147003	0.426887	0.604901	0.581559	0.74841		hsa-miR-1304	0.11139
hsa-miR-137	1	1	1	0	0.13309	0.345079	0.256529	0.407622		hsa-miR-137	144.286	154.571	0.933457	-0.0688609	0.706621	0.818093	0.95676	0.970213		hsa-miR-137	0.0817131
hsa-miR-1537	1	1	1	0	0.131544	0.345079	0.0145429	0.0906052		hsa-miR-1537	112.857	81.1429	1.39085	0.329912	0.156105	0.343114	0.107651	0.266895		hsa-miR-1537	0.053328
hsa-miR-154*	1	1	1	0	0.131999	0.345079	0.0813931	0.214898		hsa-miR-154*	104.286	89.7857	1.1615	0.149709	0.18804	0.381364	0.297224	0.488417		hsa-miR-154*	0.0817131
hsa-miR-219-1-3p	1	1	1	0	0.131496	0.345079	0.0726085	0.206839		hsa-miR-219-1-3p	69.4286	98	0.708455	-0.344669	0.00397352	0.0435578	0.0168499	0.0900739		hsa-miR-219-1-3p	0.053328
hsa-miR-220a	1	1	1	0	0.127805	0.345079	0.0359389	0.134877		hsa-miR-220a	128.286	90	1.4254	0.35445	0.10002	0.274105	0.0335665	0.133342		hsa-miR-220a	0.053328
hsa-miR-220b	2.66667	1	2.66667	0.980829	0.129923	0.345079	0.668088	0.783962		hsa-miR-220b	87.7857	69.2857	1.26701	0.23666	0.269235	0.458757	0.275326	0.466841		hsa-miR-220b	0.11139
hsa-miR-222*	1	1	1	0	0.129451	0.345079	0.0214697	0.10731		hsa-miR-222*	130	121.143	1.07311	0.070564	0.315217	0.500549	0.34136	0.528019		hsa-miR-222*	0.053328
hsa-miR-323-3p	1	1	1	0	0.129421	0.345079	0.00985906	0.0825553		hsa-miR-323-3p	112.571	89.1429	1.26282	0.233348	0.35292	0.539027	0.304013	0.493025		hsa-miR-323-3p	0.053328
hsa-miR-363	2790.67	3303.71	0.844707	-0.168765	0.130062	0.345079	0.3025	0.452159		hsa-miR-363	1749.84	5440.54	0.32163	-1.13435	0.00594255	0.0507972	0.0115525	0.0719746		hsa-miR-363	0.0815715
hsa-miR-376b	1	6.55556	0.152542	-1.88031	0.131337	0.345079	0.175728	0.324755		hsa-miR-376b	158.143	124	1.27535	0.243217	0.149941	0.336395	0.0262128	0.117012		hsa-miR-376b	0.053328
hsa-miR-490-5p	1	4.22222	0.236842	-1.44036	0.132944	0.345079	0.045003	0.15589		hsa-miR-490-5p	310.143	217.571	1.42548	0.354506	0.0770491	0.238302	0.0831636	0.23383		hsa-miR-490-5p	0.053328
hsa-miR-555	1	1	1	0	0.132891	0.345079	0.212297	0.362474		hsa-miR-555	108	90.8571	1.18868	0.172843	0.999329	1	0.869448	0.913764		hsa-miR-555	0.0817131
hsa-miR-887	22.6667	31.3333	0.723404	-0.323787	0.130045	0.345079	0.638563	0.762753		hsa-miR-887	192	163.857	1.17175	0.1585	0.381812	0.564247	0.38477	0.572528		hsa-miR-887	0.0817131
hsa-miR-891a	6.77778	6.55556	1.0339	0.0333364	0.13187	0.345079	0.476323	0.623106		hsa-miR-891a	275.714	147.714	1.86654	0.624085	0.00108353	0.0213258	0.00621262	0.0496361		hsa-miR-891a	0.11139
hsa-miR-302a*	1	1	1	0	0.133938	0.34521	0.097037	0.234144		hsa-miR-302a*	116.286	86.2857	1.34768	0.298386	0.0338614	0.149612	0.0664612	0.201618		hsa-miR-302a*	0.053328
hsa-miR-523	1	1	1	0	0.13356	0.34521	0.0623277	0.188727		hsa-miR-523	154	137.286	1.12175	0.114888	0.642712	0.776787	0.666814	0.804401		hsa-miR-523	0.0817131
hsa-miR-27b*	8.44444	4.22222	2	0.693147	0.134943	0.345264	0.953742	0.971695		hsa-miR-27b*	153.143	116.571	1.31373	0.272867	0.1019	0.277503	0.0456325	0.156947		hsa-miR-27b*	0.142488
hsa-miR-591	1	1	1	0	0.134615	0.345264	0.138507	0.281218		hsa-miR-591	169.786	112.571	1.50825	0.410949	0.0932752	0.263115	0.0141484	0.08089		hsa-miR-591	0.053328
hsa-miR-888	1	1	1	0	0.135155	0.345264	0.0466713	0.158499		hsa-miR-888	113.714	37.5714	3.02662	1.10745	0.000116032	0.00717741	0.00978266	0.0651676		hsa-miR-888	0.053328
hsa-miR-376a*	1	1	1	0	0.135642	0.345487	0.15233	0.293803		hsa-miR-376a*	27.1429	22	1.23377	0.210071	0.474679	0.647358	0.322385	0.509965		hsa-miR-376a*	0.053328
hsa-miR-618	1	1	1	0	0.136431	0.346478	0.194885	0.34151		hsa-miR-618	41.4286	49.1429	0.843023	-0.170761	0.283171	0.471857	0.2211	0.410886		hsa-miR-618	0.0817131
hsa-miR-1182	708.056	674.694	1.04945	0.0482626	0.138118	0.348043	0.117807	0.257628		hsa-miR-1182	70.2857	75.7143	0.928302	-0.0743983	0.641315	0.776787	0.801372	0.875718		hsa-miR-1182	0.168608
hsa-miR-181b	61.1111	27.7778	2.2	0.788457	0.139618	0.348043	0.0496698	0.165439		hsa-miR-181b	93.4286	88.8571	1.05145	0.0501673	0.675328	0.796776	0.838567	0.892136		hsa-miR-181b	0.0896024
hsa-miR-521	1	4.44444	0.225	-1.49165	0.139136	0.348043	0.273488	0.423887		hsa-miR-521	87.7857	70.2857	1.24898	0.22233	0.0817572	0.245942	0.184499	0.37573		hsa-miR-521	0.0817131
hsa-miR-532-3p	88.1111	114.667	0.768411	-0.263431	0.140122	0.348043	0.299089	0.448892		hsa-miR-532-3p	10096.7	3520.48	2.86799	1.05361	0.00947867	0.0694029	0.00176105	0.0288995		hsa-miR-532-3p	0.142488
hsa-miR-545*	1	1	1	0	0.137671	0.348043	0.219695	0.370148		hsa-miR-545*	85	71.4286	1.19	0.173953	0.204627	0.399688	0.296913	0.488417		hsa-miR-545*	0.053328
hsa-miR-571	1	1	1	0	0.13869	0.348043	0.146391	0.286172		hsa-miR-571	155.143	94.2857	1.64545	0.498017	0.000724919	0.0166679	0.00516417	0.0452793		hsa-miR-571	0.0187416
hsa-miR-9*	1	1	1	0	0.138327	0.348043	0.269329	0.418741		hsa-miR-9*	249.429	148	1.68533	0.52196	0.0973333	0.271031	0.00301746	0.0343832		hsa-miR-9*	0.053328
hsa-miR-920	50.5556	80.1111	0.631068	-0.460342	0.140262	0.348043	0.965693	0.980411		hsa-miR-920	96.4286	86.5714	1.11386	0.107833	0.465348	0.643756	0.448096	0.635108		hsa-miR-920	0.0370401
hsa-miR-635	1	1	1	0	0.140717	0.348174	0.0171675	0.0963651		hsa-miR-635	202.857	242	0.838253	-0.176436	0.306088	0.490874	0.523135	0.704224		hsa-miR-635	0.053328
hsa-miR-200b	1	1	1	0	0.142638	0.348939	0.244786	0.399124		hsa-miR-200b	100.357	86.5714	1.15924	0.147765	0.220855	0.411163	0.0582555	0.183452		hsa-miR-200b	0.0817131
hsa-miR-373*	79.6667	116.333	0.684814	-0.378608	0.141627	0.348939	0.411516	0.559454		hsa-miR-373*	67.5714	47.7143	1.41617	0.347954	0.707582	0.818112	0.630927	0.780825		hsa-miR-373*	0.0370401
hsa-miR-455-5p	1	1	1	0	0.142584	0.348939	0.0772749	0.212214		hsa-miR-455-5p	31.1429	48.5714	0.641176	-0.444451	0.0469822	0.189641	0.152754	0.329067		hsa-miR-455-5p	0.053328
hsa-miR-876-3p	1	1	1	0	0.142091	0.348939	0.059663	0.184529		hsa-miR-876-3p	51.5714	58.8571	0.876214	-0.132145	0.908244	0.940836	0.611568	0.77011		hsa-miR-876-3p	0.053328
hsa-miR-122*	1	1	1	0	0.143712	0.349829	0.0121809	0.0866913		hsa-miR-122*	118.429	95.4286	1.24102	0.215932	0.0849042	0.24968	0.15216	0.328604		hsa-miR-122*	0.053328
hsa-miR-146a*	1	1	1	0	0.144158	0.349829	0.185884	0.333283		hsa-miR-146a*	295.857	234.286	1.2628	0.233335	0.183426	0.375525	0.0248727	0.115186		hsa-miR-146a*	0.0817131
hsa-miR-450b-3p	1	1	1	0	0.144213	0.349829	0.0930599	0.230257		hsa-miR-450b-3p	84	102.286	0.821229	-0.196953	0.311095	0.496147	0.693171	0.821185		hsa-miR-450b-3p	0.053328
hsa-miR-103-as	1	1	1	0	0.147846	0.351744	0.241786	0.397051		hsa-miR-103-as	240.857	316	0.762206	-0.271538	0.143768	0.330246	0.108484	0.266895		hsa-miR-103-as	0.0817131
hsa-miR-24	511.889	331.056	1.54623	0.435821	0.147428	0.351744	0.00390477	0.0568759		hsa-miR-24	5155.07	3207.29	1.6073	0.474556	0.591997	0.749941	0.338165	0.525765		hsa-miR-24	0.214172
hsa-miR-380	1	1	1	0	0.146443	0.351744	0.142867	0.283119		hsa-miR-380	42.2857	67.7143	0.624473	-0.470848	0.337729	0.521342	0.0413719	0.14805		hsa-miR-380	0.053328
hsa-miR-484	3778.89	2575.72	1.46712	0.3833	0.145651	0.351744	0.35309	0.500451		hsa-miR-484	15531.3	8520.62	1.82279	0.600368	0.0646841	0.220269	0.0211489	0.104657		hsa-miR-484	0.101416
hsa-miR-509-3-5p	1	1	1	0	0.147361	0.351744	0.245417	0.399124		hsa-miR-509-3-5p	865.5	353.857	2.4459	0.894414	0.124396	0.30395	0.0134085	0.0784577		hsa-miR-509-3-5p	0.0187416
hsa-miR-513a-5p	450.611	348.222	1.29403	0.257764	0.147557	0.351744	0.0176882	0.0981925		hsa-miR-513a-5p	100.571	55	1.82857	0.603535	0.00234567	0.0324813	0.0374243	0.140911		hsa-miR-513a-5p	0.0307091
hsa-miR-873	1	5.11111	0.195652	-1.63142	0.147681	0.351744	0.158646	0.303284		hsa-miR-873	147.857	112.143	1.31847	0.276473	0.00041275	0.0122014	0.0403985	0.14708		hsa-miR-873	0.0187416
hsa-miR-556-5p	1	1	1	0	0.148907	0.353296	0.076822	0.212214		hsa-miR-556-5p	252.714	268.143	0.942461	-0.0592603	0.739541	0.843791	0.793688	0.875718		hsa-miR-556-5p	0.053328
hsa-miR-369-5p	1	1	1	0	0.152847	0.353919	0.248332	0.399731		hsa-miR-369-5p	66.5	77.5714	0.857274	-0.153997	0.176212	0.36247	0.435836	0.625928		hsa-miR-369-5p	0.0817131
hsa-miR-512-5p	1	4.22222	0.236842	-1.44036	0.152657	0.353919	0.0165571	0.0963651		hsa-miR-512-5p	108	101.429	1.06479	0.0627764	0.795617	0.868998	0.788693	0.874297		hsa-miR-512-5p	0.0261228
hsa-miR-516a-3p	1	1	1	0	0.150736	0.353919	0.0401732	0.145435		hsa-miR-516a-3p	34.1429	52.7857	0.64682	-0.435687	0.149333	0.336358	0.0345521	0.13431		hsa-miR-516a-3p	0.053328
hsa-miR-520c-3p	1	1	1	0	0.152011	0.353919	0.283376	0.432048		hsa-miR-520c-3p	31.1429	27.4286	1.13542	0.127	0.609933	0.756957	0.745006	0.845025		hsa-miR-520c-3p	0.053328
hsa-miR-520d-5p	37.6667	44.8889	0.839109	-0.175415	0.14991	0.353919	0.890615	0.931489		hsa-miR-520d-5p	112.643	124	0.90841	-0.0960593	0.508482	0.674342	0.299251	0.488576		hsa-miR-520d-5p	0.0370401
hsa-miR-653	1	1	1	0	0.150283	0.353919	0.196486	0.34151		hsa-miR-653	108	84.5714	1.27703	0.244535	0.017423	0.0955774	0.0395957	0.145296		hsa-miR-653	0.0817131
hsa-miR-708*	1	1	1	0	0.151596	0.353919	0.159561	0.304361		hsa-miR-708*	210.714	175.571	1.20016	0.182457	0.24092	0.426659	0.191666	0.382449		hsa-miR-708*	0.053328
hsa-miR-767-3p	16.7778	18.7222	0.896142	-0.109656	0.152716	0.353919	0.88191	0.9235		hsa-miR-767-3p	58.8571	89.4286	0.658147	-0.418327	0.00174457	0.0273348	0.011115	0.0697506		hsa-miR-767-3p	0.0817131
hsa-miR-924	1	1	1	0	0.150924	0.353919	0.0981318	0.234144		hsa-miR-924	72.2857	64.5714	1.11947	0.112854	0.441441	0.621606	0.446838	0.635041		hsa-miR-924	0.053328
hsa-miR-374a*	1	1	1	0	0.153594	0.3547	0.176422	0.324755		hsa-miR-374a*	84	76.2857	1.10112	0.0963311	0.105941	0.286702	0.218508	0.410473		hsa-miR-374a*	0.0817131
hsa-miR-1206	1	10.4444	0.0957447	-2.34607	0.156133	0.356876	0.0771369	0.212214		hsa-miR-1206	76.2857	59.8571	1.27446	0.242525	0.496722	0.667408	0.444833	0.634639		hsa-miR-1206	0.11139
hsa-miR-1259	112.444	106.111	1.05969	0.0579725	0.157809	0.356876	0.630388	0.754027		hsa-miR-1259	94.4286	51.2857	1.84123	0.610431	0.00350164	0.0404323	0.0210405	0.104657		hsa-miR-1259	0.11139
hsa-miR-1264	1	1	1	0	0.156083	0.356876	0.149684	0.290641		hsa-miR-1264	108.857	83.7143	1.30034	0.262627	0.156635	0.343408	0.105931	0.266895		hsa-miR-1264	0.0187416
hsa-miR-1293	50.5556	21.1111	2.39474	0.873273	0.158338	0.356876	0.0389274	0.142844		hsa-miR-1293	52.8571	68.4286	0.772443	-0.258198	0.136701	0.322569	0.16027	0.341016		hsa-miR-1293	0.0591878
hsa-miR-1300	327.333	192.667	1.69896	0.530017	0.15883	0.356876	0.00983084	0.0825553		hsa-miR-1300	82.5	106.286	0.77621	-0.253333	0.244239	0.431654	0.187328	0.37573		hsa-miR-1300	0.0287865
hsa-miR-200a*	1	1	1	0	0.155075	0.356876	0.532366	0.6701		hsa-miR-200a*	125.429	134.857	0.930085	-0.0724796	0.468124	0.645214	0.537502	0.716118		hsa-miR-200a*	0.0817131
hsa-miR-372	1	1	1	0	0.159069	0.356876	0.0543672	0.174378		hsa-miR-372	80.1429	117.143	0.684146	-0.379583	0.0979501	0.271874	0.18538	0.37573		hsa-miR-372	0.053328
hsa-miR-525-5p	1.88889	4.22222	0.447368	-0.804373	0.158811	0.356876	0.515884	0.656994		hsa-miR-525-5p	180.571	157.143	1.14909	0.138971	0.281274	0.471147	0.141574	0.311968		hsa-miR-525-5p	0.11139
hsa-miR-548a-5p	1	1	1	0	0.156611	0.356876	0.0315912	0.124355		hsa-miR-548a-5p	26.8571	45.8571	0.58567	-0.534999	0.630119	0.774019	0.0990852	0.256227		hsa-miR-548a-5p	0.053328
hsa-miR-548k	1	1	1	0	0.15709	0.356876	0.0222556	0.107673		hsa-miR-548k	72.5714	56	1.29592	0.25922	0.0836475	0.24893	0.193868	0.383959		hsa-miR-548k	0.053328
hsa-miR-921	260.222	207.333	1.25509	0.227208	0.15645	0.356876	0.0257797	0.112754		hsa-miR-921	118.143	103.714	1.13912	0.130255	0.656017	0.786857	0.666928	0.804401		hsa-miR-921	0.15108
hsa-miR-187	1	4.44444	0.225	-1.49165	0.163872	0.357463	0.135717	0.27835		hsa-miR-187	56.5714	63.1429	0.895928	-0.109896	0.373853	0.559165	0.299577	0.488576		hsa-miR-187	0.025079
hsa-miR-196b	1	21.5556	0.0463918	-3.07063	0.161677	0.357463	0.328246	0.480291		hsa-miR-196b	7.14286	31.5714	0.226244	-1.48614	0.0174018	0.0955774	0.00317106	0.0348587		hsa-miR-196b	0.053328
hsa-miR-199a-3p	1	19.7778	0.0505618	-2.98456	0.163826	0.357463	0.0529927	0.171238		hsa-miR-199a-3p	107.714	176.143	0.611517	-0.491813	0.00461258	0.0464477	0.02802	0.121936		hsa-miR-199a-3p	0.0113898
hsa-miR-26a-2*	1	1	1	0	0.162743	0.357463	0.279213	0.428721		hsa-miR-26a-2*	24	40.5714	0.591549	-0.52501	0.047093	0.189641	0.0503714	0.167133		hsa-miR-26a-2*	0.0287865
hsa-miR-32*	1	1	1	0	0.163571	0.357463	0.207023	0.355014		hsa-miR-32*	70.2857	78.7143	0.892922	-0.113256	0.207654	0.400509	0.332115	0.519155		hsa-miR-32*	0.053328
hsa-miR-33a	1	1	1	0	0.162832	0.357463	0.214326	0.36465		hsa-miR-33a	136.286	171.714	0.793677	-0.231078	0.420963	0.601574	0.184077	0.37573		hsa-miR-33a	0.053328
hsa-miR-508-3p	1	1	1	0	0.163718	0.357463	0.123929	0.266445		hsa-miR-508-3p	24.4286	22.1429	1.10323	0.0982384	0.863464	0.910763	0.747313	0.845467		hsa-miR-508-3p	0.0370401
hsa-miR-548d-5p	1	1	1	0	0.162702	0.357463	0.177938	0.325805		hsa-miR-548d-5p	50.1429	10.4286	4.80822	1.57033	0.000827619	0.0166679	0.0162543	0.08909		hsa-miR-548d-5p	0.053328
hsa-miR-551a	1	1	1	0	0.16071	0.357463	0.616102	0.745173		hsa-miR-551a	122.429	73.8571	1.65764	0.505395	0.005262	0.047511	0.0367263	0.138886		hsa-miR-551a	0.0817131
hsa-miR-616	27	30.4444	0.886861	-0.120067	0.16333	0.357463	0.72891	0.824212		hsa-miR-616	89.5714	64.5714	1.38717	0.327264	0.031471	0.142691	0.0359784	0.137294		hsa-miR-616	0.053328
hsa-miR-876-5p	1	1	1	0	0.162829	0.357463	0.258004	0.407721		hsa-miR-876-5p	55.6429	93.3571	0.596021	-0.517479	0.000463185	0.0125349	0.00170595	0.0288995		hsa-miR-876-5p	0.053328
hsa-miR-96*	1	1	1	0	0.164418	0.357753	0.176628	0.324755		hsa-miR-96*	386	267.143	1.44492	0.368054	0.159156	0.345772	0.0174225	0.0914417		hsa-miR-96*	0.053328
hsa-miR-1183	120.444	82.8889	1.45308	0.373688	0.166417	0.358914	0.00598429	0.0693186		hsa-miR-1183	137.357	126.286	1.08767	0.0840375	0.786862	0.868054	0.725201	0.835377		hsa-miR-1183	0.0287865
hsa-miR-18b	137.222	234.333	0.585586	-0.535143	0.167438	0.358914	0.129347	0.270567		hsa-miR-18b	245	634	0.386435	-0.950791	0.00322087	0.0392855	0.00110881	0.0238686		hsa-miR-18b	0.0817131
hsa-miR-432*	1	1	1	0	0.167079	0.358914	0.0915377	0.228889		hsa-miR-432*	91.3571	49.7143	1.83764	0.608484	0.00184834	0.0275976	0.0119326	0.072772		hsa-miR-432*	0.053328
hsa-miR-509-3p	1.88889	1.55556	1.21429	0.194156	0.166906	0.358914	0.456815	0.60377		hsa-miR-509-3p	9.14286	28.8571	0.316832	-1.14938	0.0151571	0.0905587	0.254156	0.443749		hsa-miR-509-3p	0.053328
hsa-miR-513b	91.1667	72.2222	1.26231	0.232942	0.166677	0.358914	0.0135126	0.0893277		hsa-miR-513b	107.429	86.5714	1.24092	0.215856	0.455842	0.635683	0.462334	0.646819		hsa-miR-513b	0.000446112
hsa-miR-626	1	1	1	0	0.167275	0.358914	0.0125517	0.086958		hsa-miR-626	73.1429	56.5	1.29456	0.258174	0.169626	0.349752	0.0951599	0.251245		hsa-miR-626	0.0261228
hsa-miR-204	1	1	1	0	0.169955	0.36156	0.268192	0.418065		hsa-miR-204	6.85714	21.5714	0.317881	-1.14608	0.223984	0.412703	0.0577574	0.182547		hsa-miR-204	0.00518844
hsa-miR-519e	1	1	1	0	0.170342	0.36156	0.280215	0.429497		hsa-miR-519e	27	18.7143	1.44275	0.36655	0.369746	0.554939	0.246294	0.437968		hsa-miR-519e	0.0187416
hsa-miR-617	2.66667	4.44444	0.6	-0.510826	0.169528	0.36156	0.283971	0.432195		hsa-miR-617	48.2857	70.8571	0.681452	-0.38353	0.0740851	0.235836	0.199256	0.387766		hsa-miR-617	0.053328
hsa-miR-9	1	1	1	0	0.169301	0.36156	0.205356	0.353555		hsa-miR-9	46.2857	53.3571	0.86747	-0.142174	0.109244	0.290199	0.218318	0.410473		hsa-miR-9	0.053328
hsa-miR-100	212	98.5556	2.15107	0.765966	0.176036	0.36313	0.0523952	0.171238		hsa-miR-100	372.857	132.571	2.8125	1.03407	0.116214	0.300857	0.0218855	0.107078		hsa-miR-100	0.00763354
hsa-miR-122	17.1111	21.1111	0.810526	-0.210071	0.175209	0.36313	0.699445	0.808623		hsa-miR-122	52.4286	68.4286	0.76618	-0.266339	0.0594912	0.212014	0.241298	0.435911		hsa-miR-122	0.0817131
hsa-miR-1268	901.958	1056.33	0.853858	-0.157991	0.175896	0.36313	0.247668	0.399405		hsa-miR-1268	150.071	514	0.291968	-1.23111	0.468637	0.645214	0.0437708	0.154088		hsa-miR-1268	0.13156
hsa-miR-15a*	1	1	1	0	0.179084	0.36313	0.0412626	0.147725		hsa-miR-15a*	162.571	179.857	0.903892	-0.101045	0.123412	0.30395	0.500566	0.685422		hsa-miR-15a*	0.053328
hsa-miR-181d	2.66667	2.66667	1	0	0.175321	0.36313	0.729037	0.824212		hsa-miR-181d	67	55.5	1.20721	0.18831	0.246158	0.433278	0.337111	0.525068		hsa-miR-181d	0.053328
hsa-miR-219-5p	1	1	1	0	0.172746	0.36313	0.221841	0.372728		hsa-miR-219-5p	115.429	73.8571	1.56286	0.446519	0.0659353	0.221807	0.0273293	0.119531		hsa-miR-219-5p	0.053328
hsa-miR-296-3p	606.458	408.444	1.4848	0.39528	0.172803	0.36313	0.0229828	0.108169		hsa-miR-296-3p	51.5714	141.571	0.364279	-1.00984	4.77e-05	0.00594583	8.87e-05	0.00637896		hsa-miR-296-3p	0.00687443
hsa-miR-29c	340.889	36.1111	9.44	2.24496	0.179651	0.36313	0.000913612	0.0293033		hsa-miR-29c	217.857	984.071	0.221383	-1.50786	0.363469	0.546664	0.0572477	0.182179		hsa-miR-29c	0.291146
hsa-miR-302d	1	1	1	0	0.173212	0.36313	0.134413	0.277807		hsa-miR-302d	27.5714	40.5714	0.679577	-0.386284	0.142675	0.330246	0.320344	0.509024		hsa-miR-302d	0.053328
hsa-miR-31	8.44444	3.66667	2.30303	0.834226	0.177334	0.36313	0.921377	0.951028		hsa-miR-31	263.714	225.286	1.17058	0.157497	0.322312	0.507494	0.0715513	0.210045		hsa-miR-31	0.0187416
hsa-miR-33a*	1	1	1	0	0.178349	0.36313	0.294914	0.445184		hsa-miR-33a*	142.286	120.286	1.1829	0.167967	0.0314339	0.142691	0.138025	0.306412		hsa-miR-33a*	0.0526236
hsa-miR-34a	1	1	1	0	0.173298	0.36313	0.255842	0.407622		hsa-miR-34a	48.2857	39.8571	1.21147	0.191834	0.841975	0.901893	0.806072	0.876958		hsa-miR-34a	0.053328
hsa-miR-379	25.5556	39.2222	0.651558	-0.428389	0.177475	0.36313	0.55997	0.695745		hsa-miR-379	79.0714	77.5714	1.01934	0.0191524	0.703902	0.817758	0.657947	0.802477		hsa-miR-379	0.0370401
hsa-miR-410	1	1	1	0	0.179887	0.36313	0.181524	0.328183		hsa-miR-410	169.571	112	1.51403	0.414775	0.0263895	0.126963	0.0256339	0.11562		hsa-miR-410	0.053328
hsa-miR-498	101.111	58.7778	1.72023	0.542456	0.176527	0.36313	0.0085942	0.0791764		hsa-miR-498	62.1429	70.2857	0.884146	-0.123133	0.207152	0.400433	0.433287	0.623299		hsa-miR-498	0.0287865
hsa-miR-502-3p	364.222	14.8889	24.4627	3.19715	0.17933	0.36313	0.0140366	0.0905869		hsa-miR-502-3p	1614.76	688.429	2.34557	0.852529	0.0688762	0.226262	0.00436212	0.0406194		hsa-miR-502-3p	0.0526236
hsa-miR-502-5p	6.77778	1	6.77778	1.91365	0.175628	0.36313	0.243032	0.397856		hsa-miR-502-5p	51.5714	58.5714	0.880488	-0.127279	0.719828	0.82785	0.953729	0.9694		hsa-miR-502-5p	0.0221084
hsa-miR-518d-5p	36.7778	19.7778	1.85955	0.620335	0.175532	0.36313	0.0655226	0.194324		hsa-miR-518d-5p	482.429	281.714	1.71247	0.537939	0.0224188	0.113536	0.00369135	0.0360058		hsa-miR-518d-5p	0.0287865
hsa-miR-556-3p	1	1	1	0	0.179065	0.36313	0.0215777	0.10731		hsa-miR-556-3p	48.4286	11.7143	4.13415	1.41928	0.0333233	0.14799	0.016785	0.0900739		hsa-miR-556-3p	0.0261228
hsa-miR-615-5p	34	12.1111	2.80734	1.03224	0.178248	0.36313	0.0114069	0.0866913		hsa-miR-615-5p	74	103.857	0.712517	-0.338951	0.0388379	0.166503	0.0441474	0.154784		hsa-miR-615-5p	0.000278784
hsa-miR-7-2*	13	12.1111	1.07339	0.0708261	0.177206	0.36313	0.796355	0.869384		hsa-miR-7-2*	90.7857	57.7143	1.57302	0.452997	0.0139545	0.0873763	0.0341948	0.134114		hsa-miR-7-2*	0.0817131
hsa-miR-21*	1	1	1	0	0.181809	0.364042	0.233046	0.385884		hsa-miR-21*	120.857	169.714	0.712121	-0.339507	0.0279796	0.132406	0.173853	0.362542		hsa-miR-21*	0.053328
hsa-miR-219-2-3p	4	1	4	1.38629	0.18243	0.364042	0.575345	0.708154		hsa-miR-219-2-3p	41	32.4286	1.26432	0.234532	0.983228	0.992395	0.446776	0.635041		hsa-miR-219-2-3p	0.0187416
hsa-miR-501-3p	286.111	21.5556	13.2732	2.58575	0.182539	0.364042	0.00419639	0.0568759		hsa-miR-501-3p	630.036	443.429	1.42083	0.35124	0.158273	0.34525	0.0228297	0.11045		hsa-miR-501-3p	0.00687443
hsa-miR-548m	1	1	1	0	0.181296	0.364042	0.346306	0.497908		hsa-miR-548m	46.2857	28.0714	1.64885	0.500081	0.0298245	0.13886	0.0950341	0.251245		hsa-miR-548m	0.0287865
hsa-miR-651	1	1	1	0	0.183282	0.364042	0.0576577	0.181569		hsa-miR-651	25.1429	14.8571	1.69231	0.526093	0.275051	0.462513	0.124853	0.287844		hsa-miR-651	0.0526236
hsa-miR-657	1	1	1	0	0.183243	0.364042	0.0274686	0.115888		hsa-miR-657	101.286	93.7143	1.08079	0.0776947	0.52158	0.68359	0.521491	0.704224		hsa-miR-657	0.053328
hsa-miR-765	1085.22	1101.78	0.984968	-0.0151466	0.18187	0.364042	0.113596	0.25412		hsa-miR-765	95.1429	103.143	0.922438	-0.0807355	0.636247	0.776043	0.56565	0.738842		hsa-miR-765	0.0526236
hsa-miR-302a	1	1	1	0	0.18394	0.364513	0.308622	0.456866		hsa-miR-302a	30.2857	26	1.16484	0.15258	0.375181	0.560184	0.328537	0.514951		hsa-miR-302a	0.0370401
hsa-miR-202*	1	1	1	0	0.185656	0.365405	0.330334	0.481598		hsa-miR-202*	144.5	138	1.0471	0.0460258	0.972786	0.984151	0.815606	0.88022		hsa-miR-202*	0.053328
hsa-miR-206	15.7778	28.4444	0.554688	-0.58935	0.185586	0.365405	0.389016	0.53305		hsa-miR-206	60.4286	25.1429	2.40341	0.876888	0.0463593	0.189641	0.038858	0.143196		hsa-miR-206	0.0187416
hsa-miR-520d-3p	1	1	1	0	0.18518	0.365405	0.332073	0.481965		hsa-miR-520d-3p	31.8571	18.2857	1.74219	0.555142	0.119463	0.303387	0.099118	0.256227		hsa-miR-520d-3p	0.0187416
hsa-miR-548i	1	1	1	0	0.186708	0.366642	0.121834	0.263983		hsa-miR-548i	51.1429	28	1.82653	0.602418	0.076371	0.237904	0.0118782	0.072772		hsa-miR-548i	0.0187416
hsa-miR-511	1	1	1	0	0.187607	0.367574	0.328883	0.480291		hsa-miR-511	64	78.7143	0.813067	-0.206942	0.407013	0.588337	0.276452	0.467593		hsa-miR-511	0.053328
hsa-miR-1224-3p	25.5556	67.4444	0.378913	-0.970449	0.188803	0.367894	0.626154	0.751998		hsa-miR-1224-3p	203	203.571	0.997193	-0.00281096	0.706366	0.818093	0.683054	0.811419		hsa-miR-1224-3p	0.053328
hsa-miR-30a	1175.03	1056.33	1.11236	0.106488	0.188968	0.367894	0.247107	0.399405		hsa-miR-30a	235.286	439.857	0.534914	-0.625649	0.00535858	0.047511	0.0198849	0.100703		hsa-miR-30a	0.139261
hsa-miR-525-3p	1	1	1	0	0.189045	0.367894	0.127563	0.269697		hsa-miR-525-3p	141.571	110	1.28701	0.252324	0.074907	0.235889	0.220754	0.410886		hsa-miR-525-3p	0.053328
hsa-miR-1225-5p	142.833	194	0.736254	-0.30618	0.190837	0.369721	0.0221306	0.107669		hsa-miR-1225-5p	151.786	149.714	1.01384	0.013741	0.825672	0.89379	0.807342	0.877237		hsa-miR-1225-5p	0.0287865
hsa-miR-223*	1	4.44444	0.225	-1.49165	0.190702	0.369721	0.0519974	0.171216		hsa-miR-223*	88.2857	59.2143	1.49095	0.399415	0.268294	0.45827	0.169195	0.356503		hsa-miR-223*	0.0187416
hsa-miR-615-3p	1	1	1	0	0.192473	0.372057	0.538033	0.67527		hsa-miR-615-3p	64.7143	70.2857	0.920732	-0.0825866	0.749342	0.850285	0.994784	0.996158		hsa-miR-615-3p	0.053328
hsa-miR-320a	10048	8310.31	1.2091	0.189873	0.19338	0.372665	0.464772	0.612622		hsa-miR-320a	29746.9	19719.9	1.50847	0.411095	0.228709	0.418735	0.119879	0.280583		hsa-miR-320a	0.0526867
hsa-miR-570	1	1	1	0	0.194079	0.372665	0.154503	0.296715		hsa-miR-570	157	137.429	1.14241	0.133142	0.283332	0.471857	0.197543	0.387041		hsa-miR-570	0.053328
hsa-miR-770-5p	9.11111	11.3333	0.803922	-0.218254	0.194027	0.372665	0.539799	0.676507		hsa-miR-770-5p	97.2857	86.2857	1.12748	0.119988	0.47282	0.646825	0.540541	0.716859		hsa-miR-770-5p	0.0261228
hsa-miR-582-5p	1	3.11111	0.321429	-1.13498	0.195779	0.3751	0.144361	0.283506		hsa-miR-582-5p	70.2857	63.1429	1.11312	0.107169	0.877085	0.917338	0.791273	0.87515		hsa-miR-582-5p	0.0261228
hsa-miR-590-5p	1	1	1	0	0.19681	0.376242	0.387353	0.531613		hsa-miR-590-5p	262.857	287.857	0.913151	-0.0908536	0.327726	0.51322	0.416583	0.60328		hsa-miR-590-5p	0.053328
hsa-miR-1251	1	1	1	0	0.200655	0.37744	0.895649	0.935624		hsa-miR-1251	219.429	191.857	1.14371	0.134276	0.235562	0.423196	0.313416	0.501697		hsa-miR-1251	0.0817131
hsa-miR-190	1	1	1	0	0.201775	0.37744	0.0528946	0.171238		hsa-miR-190	20.7143	25.0714	0.826211	-0.190905	0.484255	0.653216	0.285786	0.479633		hsa-miR-190	0.0261228
hsa-miR-218-1*	1	1	1	0	0.200758	0.37744	0.35012	0.499506		hsa-miR-218-1*	139.786	145.429	0.961198	-0.0395744	0.758174	0.850285	0.801985	0.875718		hsa-miR-218-1*	0.0261228
hsa-miR-367*	1	1	1	0	0.202231	0.37744	0.0249576	0.112162		hsa-miR-367*	116.286	100.714	1.15461	0.143763	0.333235	0.515955	0.39433	0.578796		hsa-miR-367*	0.0261228
hsa-miR-450a	1	1	1	0	0.200145	0.37744	0.483096	0.627698		hsa-miR-450a	20.7143	29.4286	0.703883	-0.351142	0.910418	0.941962	0.834042	0.888413		hsa-miR-450a	0.0261228
hsa-miR-488*	1	1	1	0	0.199862	0.37744	0.414594	0.561875		hsa-miR-488*	182.714	116.857	1.56357	0.446971	0.0139472	0.0873763	0.0140371	0.08089		hsa-miR-488*	0.053328
hsa-miR-542-5p	6.77778	1	6.77778	1.91365	0.201054	0.37744	0.0825019	0.215851		hsa-miR-542-5p	197.429	200.857	0.98293	-0.0172171	0.691127	0.807626	0.84798	0.896643		hsa-miR-542-5p	0.0417482
hsa-miR-548g	1	1	1	0	0.198417	0.37744	0.0786827	0.212214		hsa-miR-548g	105.214	72.1429	1.45842	0.377351	0.0675426	0.224754	0.0175756	0.0916895		hsa-miR-548g	0.053328
hsa-miR-659	150.556	133.111	1.13105	0.123148	0.200069	0.37744	0.0172478	0.0963651		hsa-miR-659	182.286	172	1.0598	0.0580808	0.757683	0.850285	0.636734	0.784369		hsa-miR-659	0.188494
hsa-miR-664	8.44444	11.3333	0.745098	-0.294239	0.202051	0.37744	0.79878	0.869384		hsa-miR-664	108	399.571	0.27029	-1.30826	0.00318728	0.0392855	0.0035071	0.035779		hsa-miR-664	0.0817131
hsa-miR-802	1	1	1	0	0.20213	0.37744	0.190258	0.339019		hsa-miR-802	132.857	147.571	0.90029	-0.105038	0.558631	0.720975	0.625468	0.780825		hsa-miR-802	0.053328
hsa-miR-367	1	1	1	0	0.202718	0.377535	0.185356	0.333025		hsa-miR-367	112.857	143.143	0.788423	-0.23772	0.110802	0.292543	0.186815	0.37573		hsa-miR-367	0.053328
hsa-miR-124	20.5556	11.3333	1.81373	0.595383	0.204214	0.379506	0.935219	0.959597		hsa-miR-124	304.214	239.714	1.26907	0.238285	0.143672	0.330246	0.0879827	0.238579		hsa-miR-124	0.11139
hsa-miR-767-5p	1	1	1	0	0.205143	0.380415	0.0776404	0.212214		hsa-miR-767-5p	528.571	291.429	1.81373	0.595383	0.120258	0.303626	0.00835866	0.0606742		hsa-miR-767-5p	0.0261228
hsa-miR-200c	7.44444	10.4444	0.712766	-0.338602	0.206202	0.381562	0.921087	0.951028		hsa-miR-200c	147.929	129.714	1.14042	0.131395	0.320041	0.505758	0.379903	0.568214		hsa-miR-200c	0.0817131
hsa-miR-572	6.77778	4.44444	1.525	0.421994	0.207822	0.38374	0.85475	0.907125		hsa-miR-572	132.429	133.143	0.994635	-0.00537925	0.735021	0.840854	0.988805	0.994406		hsa-miR-572	0.0817131
hsa-miR-526a	27	56.2222	0.480237	-0.733475	0.209131	0.385336	0.350317	0.499506		hsa-miR-526a	524.286	282.143	1.85823	0.619623	0.00371474	0.0412432	0.000108596	0.00647764		hsa-miR-526a	0.00245359
hsa-miR-936	683.819	660.472	1.03535	0.0347388	0.209935	0.385996	0.122237	0.263983		hsa-miR-936	138	117	1.17949	0.16508	0.281849	0.4712	0.29564	0.488417		hsa-miR-936	0.0963443
hsa-miR-548n	1	1	1	0	0.210569	0.38634	0.115122	0.25545		hsa-miR-548n	66.5714	74.7143	0.891013	-0.115396	0.687042	0.805113	0.822298	0.883852		hsa-miR-548n	0.053328
hsa-let-7a*	4.77778	4.22222	1.13158	0.123614	0.213995	0.387467	0.473487	0.621161		hsa-let-7a*	38	27.4286	1.38542	0.326001	0.0567476	0.207356	0.203625	0.391865		hsa-let-7a*	0.0261228
hsa-miR-101*	1	1	1	0	0.213021	0.387467	0.0602881	0.18514		hsa-miR-101*	193.714	156	1.24176	0.216528	0.358356	0.543496	0.28372	0.478019		hsa-miR-101*	0.0261228
hsa-miR-182*	1	1	1	0	0.215657	0.387467	0.443372	0.594365		hsa-miR-182*	100.286	128.286	0.781737	-0.246237	0.00908946	0.0684476	0.0378938	0.141642		hsa-miR-182*	0.053328
hsa-miR-21	708.056	857.299	0.825915	-0.191264	0.215039	0.387467	0.372489	0.520282		hsa-miR-21	237	2056.43	0.115248	-2.16067	0.000510091	0.0132548	0.000942871	0.02241		hsa-miR-21	0.0808819
hsa-miR-29a*	2.22222	1	2.22222	0.798508	0.214988	0.387467	0.154571	0.296715		hsa-miR-29a*	30.8571	45.8571	0.672897	-0.396163	0.218621	0.409797	0.980573	0.988934		hsa-miR-29a*	0.0526236
hsa-miR-34c-5p	1	1	1	0	0.21418	0.387467	0.304509	0.453102		hsa-miR-34c-5p	144.714	142.286	1.01707	0.0169242	0.829766	0.896305	0.998666	0.998666		hsa-miR-34c-5p	0.053328
hsa-miR-370	194	156.556	1.23918	0.214447	0.212134	0.387467	0.0224147	0.10777		hsa-miR-370	116.286	119.429	0.973684	-0.0266682	0.79198	0.868715	0.700295	0.822004		hsa-miR-370	0.0526236
hsa-miR-429	1	1	1	0	0.215517	0.387467	0.250283	0.40138		hsa-miR-429	75.1429	100.714	0.746099	-0.292897	0.130657	0.312936	0.107357	0.266895		hsa-miR-429	0.053328
hsa-miR-559	1	1	1	0	0.214849	0.387467	0.0255148	0.112162		hsa-miR-559	129.071	107.857	1.19669	0.179558	0.0200326	0.105782	0.0962768	0.252054		hsa-miR-559	0.0261228
hsa-miR-628-5p	1	1	1	0	0.211758	0.387467	0.659118	0.778712		hsa-miR-628-5p	183.143	102.857	1.78056	0.576925	0.018009	0.0974739	0.00211252	0.0288995		hsa-miR-628-5p	0.053328
hsa-miR-217	1	1	1	0	0.217002	0.388558	0.0212241	0.10731		hsa-miR-217	493.714	232.571	2.12285	0.75276	0.0236282	0.117207	0.000332787	0.0115277		hsa-miR-217	0.0261228
hsa-miR-519b-5p	1.55556	4.44444	0.35	-1.04982	0.217162	0.388558	0.488707	0.631673		hsa-miR-519b-5p	388.714	297.571	1.30629	0.26719	0.356406	0.542439	0.0709797	0.210045		hsa-miR-519b-5p	0.0187416
hsa-miR-30e*	20.5556	8.33333	2.46667	0.902868	0.21849	0.390128	0.760032	0.849275		hsa-miR-30e*	80	103.714	0.77135	-0.259613	0.050704	0.194291	0.229393	0.422669		hsa-miR-30e*	0.142488
hsa-miR-147	4	1	4	1.38629	0.221033	0.393856	0.991023	0.997217		hsa-miR-147	77	72.4286	1.06312	0.0612046	0.593502	0.750326	0.588315	0.752556		hsa-miR-147	0.0817131
hsa-miR-487b	20.5556	12.1111	1.69725	0.529008	0.2221	0.394217	0.586452	0.718341		hsa-miR-487b	117.143	95.4286	1.22754	0.205016	0.20583	0.399688	0.220909	0.410886		hsa-miR-487b	0.0817131
hsa-miR-888*	1	6.55556	0.152542	-1.88031	0.222145	0.394217	0.165955	0.313108		hsa-miR-888*	82.6429	54.7857	1.50847	0.411099	0.0790605	0.242789	0.0864152	0.237078		hsa-miR-888*	0.0370401
hsa-miR-1257	2.66667	1.55556	1.71429	0.538997	0.223295	0.39464	0.693154	0.805733		hsa-miR-1257	35.2857	37.2857	0.94636	-0.0551321	0.797362	0.869667	0.739766	0.842944		hsa-miR-1257	0.0187416
hsa-miR-205	1	1	1	0	0.222958	0.39464	0.561037	0.696071		hsa-miR-205	72.2857	86	0.840532	-0.173721	0.0516569	0.196206	0.111201	0.270506		hsa-miR-205	0.11139
hsa-miR-7	256.444	1	256.444	5.54691	0.224244	0.395509	0.00167952	0.0382754		hsa-miR-7	48.4286	163.571	0.29607	-1.21716	0.0123583	0.0845009	0.00874254	0.0615532		hsa-miR-7	0.0100535
hsa-miR-296-5p	48	58.8889	0.815094	-0.204451	0.225763	0.39738	0.267203	0.418065		hsa-miR-296-5p	235.429	384	0.613095	-0.489235	0.10855	0.289478	0.125217	0.287844		hsa-miR-296-5p	0.0187416
hsa-miR-1243	1	1	1	0	0.230734	0.399345	0.154867	0.296715		hsa-miR-1243	184.857	126.286	1.4638	0.381036	0.00308793	0.0387557	0.00286696	0.0336551		hsa-miR-1243	0.0261228
hsa-miR-1255a	46.4444	28.4444	1.63281	0.490304	0.22868	0.399345	0.00837461	0.0779829		hsa-miR-1255a	133.143	77.5714	1.71639	0.540223	0.00292603	0.0372638	0.00533436	0.0461956		hsa-miR-1255a	0.142877
hsa-miR-1275	1146.69	901.958	1.27133	0.240064	0.229226	0.399345	0.196783	0.34151		hsa-miR-1275	137.714	107.571	1.28021	0.247026	0.693562	0.808377	0.732118	0.838643		hsa-miR-1275	0.0417482
hsa-miR-136*	1	1	1	0	0.228062	0.399345	0.0252767	0.112162		hsa-miR-136*	93.6429	103.143	0.907895	-0.0966268	0.501944	0.669775	0.673923	0.807216		hsa-miR-136*	0.0261228
hsa-miR-141*	1	1	1	0	0.232044	0.399345	0.0807769	0.213923		hsa-miR-141*	133.143	149.286	0.891866	-0.114439	0.478622	0.649274	0.249903	0.440125		hsa-miR-141*	0.0261228
hsa-miR-1915*	1	11.3333	0.0882353	-2.42775	0.232413	0.399345	0.109617	0.2518		hsa-miR-1915*	73.1429	90.5714	0.807571	-0.213724	0.508104	0.674342	0.805481	0.876958		hsa-miR-1915*	0.0187416
hsa-miR-330-5p	1	1	1	0	0.230914	0.399345	0.294184	0.445184		hsa-miR-330-5p	55.7143	76.7143	0.726257	-0.319851	0.0310633	0.142615	0.176094	0.364826		hsa-miR-330-5p	0.0287865
hsa-miR-380*	1	1	1	0	0.227846	0.399345	0.550283	0.685676		hsa-miR-380*	167.286	138.857	1.20473	0.186258	0.209254	0.400915	0.245638	0.437885		hsa-miR-380*	0.0817131
hsa-miR-517c	1	1	1	0	0.229785	0.399345	0.0973421	0.234144		hsa-miR-517c	59.0714	41	1.44077	0.365175	0.0807554	0.245383	0.190262	0.380524		hsa-miR-517c	0.0261228
hsa-miR-541	16.7778	28.4444	0.589844	-0.527898	0.231837	0.399345	0.75853	0.848691		hsa-miR-541	224.857	200.857	1.11949	0.112871	0.464937	0.643756	0.335486	0.52348		hsa-miR-541	0.0187416
hsa-miR-543	1	1	1	0	0.228942	0.399345	0.474119	0.621161		hsa-miR-543	59.0714	76.5714	0.771455	-0.259477	0.621623	0.767151	0.796677	0.875718		hsa-miR-543	0.0187416
hsa-miR-621	1	1	1	0	0.231208	0.399345	0.192003	0.341427		hsa-miR-621	1039.54	499.143	2.08264	0.733637	0.0398031	0.1698	0.00177141	0.0288995		hsa-miR-621	0.0261228
hsa-miR-942	52	18.1111	2.87117	1.05472	0.233403	0.400251	0.0339796	0.130205		hsa-miR-942	34.7143	45.1429	0.768987	-0.262681	0.357599	0.5433	0.39277	0.578467		hsa-miR-942	0.0526236
hsa-miR-26a-1*	1	1	1	0	0.234148	0.400735	0.0106534	0.0838717		hsa-miR-26a-1*	21.4286	48.1429	0.445104	-0.809448	0.146355	0.333536	0.118597	0.280583		hsa-miR-26a-1*	0.0261228
hsa-miR-567	1	1	1	0	0.234635	0.400778	0.547901	0.683692		hsa-miR-567	87.5	143.143	0.611277	-0.492204	0.00769924	0.0609323	0.0792781	0.226584		hsa-miR-567	0.053328
hsa-miR-184	94.5556	56.7778	1.66536	0.510043	0.235386	0.401268	0.00260896	0.0462631		hsa-miR-184	103.143	37.1429	2.77692	1.02134	0.000825285	0.0166679	0.00370037	0.0360058		hsa-miR-184	0.000278784
hsa-miR-376a	1	3.11111	0.321429	-1.13498	0.23622	0.401899	0.241821	0.397051		hsa-miR-376a	150.714	127.143	1.18539	0.170075	0.270169	0.458757	0.0360208	0.137294		hsa-miR-376a	0.053328
hsa-miR-124*	2.66667	1	2.66667	0.980829	0.23722	0.402809	0.907794	0.943757		hsa-miR-124*	154	161	0.956522	-0.0444518	0.634635	0.775168	0.629234	0.780825		hsa-miR-124*	0.053328
hsa-miR-1254	245	723.611	0.33858	-1.083	0.23913	0.405257	0.436342	0.588586		hsa-miR-1254	220	202.714	1.08527	0.08183	0.112855	0.295265	0.252683	0.442963		hsa-miR-1254	0.053328
hsa-let-7b*	22.2222	13.7222	1.61943	0.482076	0.240248	0.405335	0.780429	0.856725		hsa-let-7b*	60.5714	38.8571	1.55882	0.443931	0.233607	0.42119	0.25341	0.44334		hsa-let-7b*	0.0187416
hsa-miR-1207-5p	5382.15	4318.58	1.24628	0.220161	0.24058	0.405335	0.510124	0.651847		hsa-miR-1207-5p	588.607	670.286	0.878144	-0.129945	0.929897	0.954137	0.4248	0.613129		hsa-miR-1207-5p	0.0803099
hsa-miR-580	1	1	1	0	0.24017	0.405335	0.0821251	0.215516		hsa-miR-580	102	93.5	1.09091	0.0870114	0.211464	0.403366	0.349484	0.53378		hsa-miR-580	0.0261228
hsa-miR-539	1	1	1	0	0.242171	0.407224	0.0431408	0.15187		hsa-miR-539	48.8571	45	1.08571	0.0822381	0.670981	0.79381	0.629516	0.780825		hsa-miR-539	0.0261228
hsa-miR-520a-3p	1	1	1	0	0.245868	0.408679	0.295076	0.445184		hsa-miR-520a-3p	45.5714	24.5714	1.85465	0.617697	0.240628	0.426659	0.171747	0.360129		hsa-miR-520a-3p	0.053328
hsa-miR-573	1	1	1	0	0.245444	0.408679	0.195343	0.34151		hsa-miR-573	101.714	129.429	0.785872	-0.240961	0.498629	0.667408	0.441566	0.631017		hsa-miR-573	0.0261228
hsa-miR-585	1	1	1	0	0.245086	0.408679	0.649289	0.770253		hsa-miR-585	51.5714	47.7143	1.08084	0.077737	0.63197	0.774346	0.602024	0.763327		hsa-miR-585	0.053328
hsa-miR-675b	4	4.44444	0.9	-0.105361	0.245228	0.408679	0.779845	0.856725		hsa-miR-675b	92.2857	94.8571	0.972892	-0.0274826	0.778464	0.862084	0.919159	0.948739		hsa-miR-675b	0.053328
hsa-miR-93	4779.31	5660.31	0.844355	-0.169183	0.245554	0.408679	0.511168	0.651947		hsa-miR-93	5778.36	6709.64	0.861202	-0.149426	0.232222	0.420721	0.290088	0.484506		hsa-miR-93	0.00688996
hsa-miR-943	1	1	1	0	0.244077	0.408679	0.816444	0.880498		hsa-miR-943	73.4286	68.4286	1.07307	0.0705227	0.504895	0.672676	0.458371	0.645446		hsa-miR-943	0.053328
hsa-miR-27a*	1	1	1	0	0.248991	0.413077	0.127623	0.269697		hsa-miR-27a*	97.2857	112.571	0.864213	-0.145936	0.425717	0.604379	0.842024	0.894625		hsa-miR-27a*	0.0261228
hsa-miR-613	1	1	1	0	0.249654	0.413385	0.257556	0.407721		hsa-miR-613	41.7143	17.7143	2.35484	0.856472	0.00518211	0.047511	0.0345856	0.13431		hsa-miR-613	0.0261228
hsa-miR-220c	1	3.11111	0.321429	-1.13498	0.25031	0.41368	0.317249	0.467241		hsa-miR-220c	215.143	150.643	1.42817	0.35639	0.000822893	0.0166679	0.0101533	0.0671205		hsa-miR-220c	0.0187416
hsa-miR-524-3p	1	1	1	0	0.252424	0.41638	0.348444	0.498764		hsa-miR-524-3p	76	63.1429	1.20362	0.185334	0.46808	0.645214	0.462332	0.646819		hsa-miR-524-3p	0.0187416
hsa-miR-1201	37.8889	18.1111	2.09202	0.738132	0.253605	0.416393	0.939746	0.961962		hsa-miR-1201	110.857	95.4286	1.16168	0.149864	0.46985	0.645858	0.525272	0.704492		hsa-miR-1201	0.0817131
hsa-miR-20a*	1	1	1	0	0.253779	0.416393	0.257053	0.407707		hsa-miR-20a*	279.857	235.714	1.18727	0.171659	0.310165	0.495577	0.232883	0.425477		hsa-miR-20a*	0.0261228
hsa-miR-500	136.167	58.7778	2.31664	0.840116	0.253875	0.416393	0.0729702	0.207188		hsa-miR-500	589.036	442.429	1.33137	0.286208	0.471185	0.646666	0.406023	0.591947		hsa-miR-500	0.102766
hsa-miR-1276	24.5556	30.4444	0.806569	-0.214965	0.257004	0.417578	0.925113	0.953747		hsa-miR-1276	133	96.9286	1.37214	0.316375	0.0833266	0.248831	0.110153	0.268992		hsa-miR-1276	0.0113898
hsa-miR-138	8.44444	1	8.44444	2.13351	0.258751	0.417578	0.0935442	0.230796		hsa-miR-138	75.4286	100.571	0.75	-0.287682	0.00245453	0.0324813	0.0189537	0.0971236		hsa-miR-138	0.00687443
hsa-miR-1914*	249.389	153	1.62999	0.488576	0.256116	0.417578	0.00147893	0.0355766		hsa-miR-1914*	362.571	333.429	1.0874	0.0837928	0.516027	0.681219	0.457712	0.645446		hsa-miR-1914*	0.295433
hsa-miR-377*	1	1	1	0	0.255929	0.417578	0.360486	0.507611		hsa-miR-377*	35.2857	25	1.41143	0.344602	0.424536	0.604025	0.270922	0.461847		hsa-miR-377*	0.0261228
hsa-miR-425*	98	33.7778	2.90132	1.06516	0.25793	0.417578	0.011709	0.0866913		hsa-miR-425*	114.5	166.571	0.687393	-0.374849	0.0946704	0.265322	0.0260233	0.116768		hsa-miR-425*	0.11139
hsa-miR-431	1	3.66667	0.272727	-1.29928	0.258825	0.417578	0.438858	0.591059		hsa-miR-431	484.571	312	1.55311	0.440262	0.0218648	0.112041	0.00553382	0.0474484		hsa-miR-431	0.00245359
hsa-miR-504	1	1	1	0	0.258727	0.417578	0.151278	0.292426		hsa-miR-504	107.143	68.2857	1.56904	0.450462	0.00125885	0.0231951	0.00658101	0.0513437		hsa-miR-504	0.0261228
hsa-miR-515-3p	1	1	1	0	0.258816	0.417578	0.501788	0.643776		hsa-miR-515-3p	27.5714	27.7857	0.992288	-0.00774197	0.378073	0.56246	0.314743	0.502891		hsa-miR-515-3p	0.053328
hsa-miR-548c-3p	1	1	1	0	0.258937	0.417578	0.195358	0.34151		hsa-miR-548c-3p	106.857	78.8571	1.35507	0.303855	0.0246314	0.120513	0.0451326	0.156339		hsa-miR-548c-3p	0.0261228
hsa-miR-448	1	1	1	0	0.260266	0.417753	0.0887405	0.225858		hsa-miR-448	280.857	144.571	1.94269	0.664072	0.0754753	0.235963	0.000563236	0.0156278		hsa-miR-448	0.0261228
hsa-miR-494	20349.6	20349.6	1	0	0.260492	0.417753	0.526916	0.665174		hsa-miR-494	140.286	108.143	1.29723	0.260228	0.251757	0.439017	0.242241	0.435911		hsa-miR-494	0.0572418
hsa-miR-633	1	1	1	0	0.259804	0.417753	0.0796415	0.212214		hsa-miR-633	166.429	132	1.26082	0.231764	0.0850528	0.24968	0.0209745	0.104657		hsa-miR-633	0.0261228
hsa-miR-487a	1.55556	1.55556	1	0	0.26102	0.417825	0.477691	0.623952		hsa-miR-487a	153	132.857	1.15161	0.141163	0.362162	0.546505	0.234522	0.42757		hsa-miR-487a	0.0261228
hsa-miR-127-3p	1	1	1	0	0.263722	0.418309	0.0601078	0.18514		hsa-miR-127-3p	143	141.571	1.01009	0.0100402	0.79348	0.868715	0.928805	0.95528		hsa-miR-127-3p	0.0261228
hsa-miR-149	9.55556	11.3333	0.843137	-0.170626	0.263007	0.418309	0.99261	0.997217		hsa-miR-149	61.5714	60.2857	1.02133	0.0211028	0.944744	0.963661	0.905228	0.937712		hsa-miR-149	0.0817131
hsa-miR-1826	35853.4	35853.4	1	0	0.263716	0.418309	0.722478	0.820008		hsa-miR-1826	230	235.429	0.976942	-0.0233283	0.942661	0.963661	0.79827	0.875718		hsa-miR-1826	0.0525879
hsa-miR-300	1	1	1	0	0.263737	0.418309	0.667682	0.783962		hsa-miR-300	92.3571	112.143	0.823567	-0.194111	0.0663373	0.221807	0.308224	0.496137		hsa-miR-300	0.053328
hsa-miR-486-5p	42197.3	42197.3	1	0	0.262339	0.418309	0.628182	0.752428		hsa-miR-486-5p	46482.7	44238.9	1.05072	0.0494756	0.525467	0.687394	0.676494	0.808331		hsa-miR-486-5p	0.0193875
hsa-miR-1294	29.1111	18.7222	1.5549	0.441409	0.265412	0.419428	0.710529	0.812086		hsa-miR-1294	30.1429	47.4286	0.635542	-0.453277	0.209188	0.400915	0.0863857	0.237078		hsa-miR-1294	0.053328
hsa-miR-148a	382	901.958	0.423523	-0.859148	0.265061	0.419428	0.303655	0.452607		hsa-miR-148a	1145	1155.57	0.990852	-0.00919033	0.866179	0.910763	0.701378	0.822004		hsa-miR-148a	0.0808819
hsa-miR-548l	1	1	1	0	0.267596	0.422109	0.382403	0.529012		hsa-miR-548l	10.5714	21.4286	0.493333	-0.70657	0.540455	0.702754	0.320981	0.509102		hsa-miR-548l	0.0187416
hsa-miR-142-5p	29.1111	10.4444	2.78723	1.02505	0.26904	0.423616	0.247633	0.399405		hsa-miR-142-5p	312.857	1787.71	0.175004	-1.74295	0.000375176	0.0116037	0.00363527	0.0360058		hsa-miR-142-5p	0.0817131
hsa-miR-889	1	1	1	0	0.273939	0.430547	0.492693	0.634567		hsa-miR-889	78.8571	70.1429	1.12424	0.117104	0.342474	0.525855	0.417826	0.604069		hsa-miR-889	0.00245359
hsa-miR-365	24	42.7778	0.561039	-0.577965	0.274597	0.430799	0.493145	0.634567		hsa-miR-365	76.5714	111.143	0.688946	-0.372592	0.0985844	0.271892	0.102087	0.262338		hsa-miR-365	0.136992
hsa-miR-200b*	7.44444	4.22222	1.76316	0.567106	0.279501	0.437228	0.575444	0.708154		hsa-miR-200b*	151.786	124.143	1.22267	0.201037	0.605072	0.756122	0.642558	0.788646		hsa-miR-200b*	0.0261228
hsa-miR-99b	73.3333	33.5556	2.18543	0.781813	0.279705	0.437228	0.101188	0.239222		hsa-miR-99b	227	218	1.04128	0.040455	0.914406	0.943833	0.880885	0.922426		hsa-miR-99b	0.11139
hsa-miR-200a	1	1	1	0	0.280239	0.437257	0.140411	0.282125		hsa-miR-200a	190.286	166.286	1.14433	0.134819	0.148417	0.335584	0.299367	0.488576		hsa-miR-200a	0.0261228
hsa-miR-518e	1	1	1	0	0.280733	0.437257	0.0849206	0.218223		hsa-miR-518e	163.429	107.143	1.52533	0.422213	0.018517	0.0989858	0.0121448	0.0735484		hsa-miR-518e	0.0261228
hsa-miR-183*	82.0556	72.2222	1.13615	0.127649	0.282877	0.439017	0.143436	0.283506		hsa-miR-183*	303.714	180	1.6873	0.523131	0.205844	0.399688	0.0290726	0.124638		hsa-miR-183*	0.0261228
hsa-miR-612	24.5556	33.4444	0.734219	-0.308948	0.282552	0.439017	0.846954	0.902168		hsa-miR-612	130.5	112.571	1.15926	0.147785	0.202214	0.398722	0.150214	0.325212		hsa-miR-612	0.053328
hsa-miR-148b	364.222	1	364.222	5.89776	0.283755	0.439591	0.101652	0.239222		hsa-miR-148b	929.786	774.071	1.20116	0.18329	0.0888147	0.25384	0.150161	0.325212		hsa-miR-148b	0.0221084
hsa-miR-103	3868.5	5382.15	0.718764	-0.330222	0.286896	0.440704	0.384354	0.530083		hsa-miR-103	10955.2	8991.89	1.21834	0.197487	0.691984	0.807626	0.497195	0.683148		hsa-miR-103	0.0926402
hsa-miR-1203	43.1111	28	1.53968	0.431576	0.286892	0.440704	0.0836403	0.216217		hsa-miR-1203	478.286	355.714	1.34458	0.29608	0.339186	0.52266	0.240576	0.435911		hsa-miR-1203	0.0187416
hsa-miR-135a*	644.903	480.444	1.3423	0.294388	0.28538	0.440704	0.0382558	0.142187		hsa-miR-135a*	53.7143	56.5714	0.949495	-0.0518251	0.66065	0.791182	0.878539	0.921083		hsa-miR-135a*	0.00687443
hsa-miR-383	15.3333	18.6667	0.821429	-0.19671	0.28611	0.440704	0.376411	0.522457		hsa-miR-383	129.071	87.8571	1.46911	0.384654	0.0580899	0.209263	0.0456705	0.156947		hsa-miR-383	0.00518844
hsa-miR-548o	1	1	1	0	0.287017	0.440704	0.135935	0.27835		hsa-miR-548o	158.714	176	0.901786	-0.103378	0.169535	0.349752	0.357564	0.544202		hsa-miR-548o	0.0261228
hsa-miR-1913	34.2222	51.5556	0.663793	-0.409785	0.287838	0.441182	0.998327	1		hsa-miR-1913	142.429	483.571	0.294535	-1.22236	3.88e-05	0.00594583	2.39e-05	0.00310332		hsa-miR-1913	0.0627793
hsa-miR-373	1	1.55556	0.642857	-0.441833	0.289086	0.442311	0.24562	0.399124		hsa-miR-373	35.4286	18.4286	1.92248	0.653616	0.193398	0.387747	0.0959929	0.252054		hsa-miR-373	0.0261228
hsa-miR-371-5p	98	93.2222	1.05125	0.0499813	0.29064	0.443905	0.0639283	0.190771		hsa-miR-371-5p	85.2857	56.5714	1.50758	0.410503	0.0611389	0.214357	0.129876	0.293663		hsa-miR-371-5p	0.0100535
hsa-miR-298	71.5556	53.3333	1.34167	0.293913	0.293554	0.44559	0.0181372	0.100044		hsa-miR-298	272.286	165.571	1.64452	0.497449	0.197846	0.393873	0.0865574	0.237078		hsa-miR-298	0.1814
hsa-miR-412	4	1.55556	2.57143	0.944462	0.295152	0.44559	0.873997	0.919662		hsa-miR-412	63.4286	90.5714	0.700315	-0.356224	0.0926027	0.262072	0.0490057	0.16401		hsa-miR-412	0.0261228
hsa-miR-518c	1	1	1	0	0.2956	0.44559	0.274216	0.423887		hsa-miR-518c	133.071	135.429	0.982595	-0.0175583	0.731213	0.838716	0.725408	0.835377		hsa-miR-518c	0.0261228
hsa-miR-589*	22.6667	20.5556	1.1027	0.0977642	0.292949	0.44559	0.734849	0.829699		hsa-miR-589*	127.714	140.143	0.911315	-0.0928667	0.643163	0.776787	0.704304	0.822004		hsa-miR-589*	0.0261228
hsa-miR-592	1	1	1	0	0.293788	0.44559	0.543421	0.679557		hsa-miR-592	80.7143	96.2857	0.838279	-0.176404	0.108638	0.289478	0.124162	0.287844		hsa-miR-592	0.000446112
hsa-miR-643	1	1	1	0	0.295086	0.44559	0.234141	0.386958		hsa-miR-643	107.571	124	0.867512	-0.142126	0.333643	0.515955	0.532605	0.710687		hsa-miR-643	0.0187416
hsa-miR-758	9.11111	14.8889	0.61194	-0.491121	0.29571	0.44559	0.619965	0.7488		hsa-miR-758	73.4286	85.9286	0.85453	-0.157203	0.849638	0.907258	0.74112	0.843377		hsa-miR-758	0.0817131
hsa-miR-892a	7.88889	14.8889	0.529851	-0.63516	0.29586	0.44559	0.232306	0.385397		hsa-miR-892a	41	47.4286	0.864458	-0.145653	0.452559	0.634168	0.223914	0.415223		hsa-miR-892a	0.000131178
hsa-miR-944	1	1	1	0	0.297352	0.447061	0.306484	0.455258		hsa-miR-944	90.8571	64.1429	1.41648	0.348176	0.12677	0.307514	0.118475	0.280583		hsa-miR-944	0.0261228
hsa-miR-576-3p	1	11.3333	0.0882353	-2.42775	0.298111	0.447425	0.136883	0.279577		hsa-miR-576-3p	48.2857	41.4286	1.16552	0.153165	0.793246	0.868715	0.697914	0.822004		hsa-miR-576-3p	0.0587757
hsa-miR-581	1	1	1	0	0.2987	0.447534	0.484908	0.627698		hsa-miR-581	41.5714	58.7143	0.708029	-0.34527	0.133879	0.318515	0.118541	0.280583		hsa-miR-581	0.0817131
hsa-miR-625*	52	21.8889	2.37563	0.865265	0.301454	0.450879	0.00694328	0.0748877		hsa-miR-625*	245.714	374.857	0.655488	-0.422376	0.00552425	0.0483233	0.0173961	0.0914417		hsa-miR-625*	0.228297
hsa-miR-1260	84.1667	51.3333	1.63961	0.494459	0.302417	0.45154	0.01413	0.0905869		hsa-miR-1260	4919.52	3214.88	1.53024	0.425422	0.140605	0.327321	0.119578	0.280583		hsa-miR-1260	0.00245359
hsa-miR-1281	8.44444	35.8333	0.235659	-1.44537	0.303525	0.452415	0.105916	0.245559		hsa-miR-1281	117.857	197	0.59826	-0.51373	0.1243	0.30395	0.145929	0.318323		hsa-miR-1281	0.00518844
hsa-miR-337-5p	2.66667	8.33333	0.32	-1.13943	0.3052	0.45413	0.494592	0.635485		hsa-miR-337-5p	95.2857	83	1.14802	0.138039	0.116382	0.300857	0.108243	0.266895		hsa-miR-337-5p	0.0261228
hsa-miR-133b	24	19.7778	1.21348	0.193495	0.307239	0.456366	0.783774	0.859175		hsa-miR-133b	54.8571	70	0.783673	-0.243763	0.0475267	0.189669	0.0658245	0.200719		hsa-miR-133b	0.0261228
hsa-miR-92a-2*	148.444	67.4444	2.20099	0.788907	0.307757	0.456366	0.00410461	0.0568759		hsa-miR-92a-2*	30.2857	37.5714	0.806084	-0.215568	0.213684	0.404079	0.242307	0.435911		hsa-miR-92a-2*	0.00133586
hsa-miR-100*	1	1	1	0	0.310052	0.458982	0.283217	0.432048		hsa-miR-100*	158.286	149.714	1.05725	0.055673	0.616999	0.763316	0.592642	0.756974		hsa-miR-100*	0.0261228
hsa-miR-218	1	1	1	0	0.314787	0.464404	0.385018	0.530088		hsa-miR-218	65.1429	64.5714	1.00885	0.00881063	0.959913	0.975686	0.992037	0.995486		hsa-miR-218	0.0100535
hsa-miR-589	6.77778	1	6.77778	1.91365	0.314744	0.464404	0.274596	0.423887		hsa-miR-589	149.643	124.143	1.20541	0.186819	0.236406	0.423196	0.305991	0.49438		hsa-miR-589	0.0221084
hsa-miR-224	1	1	1	0	0.318096	0.468488	0.178967	0.326286		hsa-miR-224	99.7143	65.4286	1.52402	0.42135	0.00517761	0.047511	0.0542363	0.175913		hsa-miR-224	0.0187416
hsa-miR-16-2*	40.5556	30.2222	1.34191	0.294095	0.318658	0.46852	0.354363	0.501436		hsa-miR-16-2*	101.286	173.714	0.583059	-0.539467	0.0491411	0.192809	0.0224449	0.109198		hsa-miR-16-2*	0.053328
hsa-miR-301b	1	1	1	0	0.321719	0.472218	0.859131	0.910658		hsa-miR-301b	380.857	219.714	1.73342	0.550096	0.040406	0.17095	0.00459622	0.0414664		hsa-miR-301b	0.053328
hsa-miR-190b	1	1	1	0	0.322372	0.472376	0.138803	0.281218		hsa-miR-190b	9.71429	6.14286	1.5814	0.458308	0.83705	0.900479	0.310979	0.498718		hsa-miR-190b	0.0221084
hsa-miR-375	1	1	1	0	0.323437	0.473136	0.600256	0.730393		hsa-miR-375	23.2857	37.5714	0.619772	-0.478404	0.0153381	0.0905587	0.0804534	0.229186		hsa-miR-375	0.00518844
hsa-miR-548p	1	1	1	0	0.324418	0.473771	0.160885	0.30584		hsa-miR-548p	210.929	184.571	1.1428	0.133483	0.517745	0.682447	0.501007	0.685422		hsa-miR-548p	0.0187416
hsa-miR-185*	55.5556	47.0556	1.18064	0.166055	0.325447	0.474473	0.0128665	0.0877356		hsa-miR-185*	51.9286	37.1429	1.39808	0.335098	0.644034	0.776787	0.523592	0.704224		hsa-miR-185*	0.305557
hsa-miR-519d	1	1	1	0	0.327778	0.477069	0.696704	0.807692		hsa-miR-519d	107.714	116.857	0.92176	-0.08147	0.0766665	0.237969	0.211764	0.401288		hsa-miR-519d	0.053328
hsa-miR-605	6.77778	3.66667	1.84848	0.614366	0.329795	0.479198	0.712685	0.812086		hsa-miR-605	40.5714	51.3571	0.789986	-0.23574	0.0608166	0.214357	0.116779	0.28014		hsa-miR-605	0.053328
hsa-miR-877	364.222	450.611	0.808285	-0.212841	0.331303	0.480583	0.092834	0.230257		hsa-miR-877	79.7143	134.714	0.591729	-0.524707	0.00057455	0.014216	0.00355311	0.035779		hsa-miR-877	0.0287865
hsa-miR-125a-3p	58.3333	39.2222	1.48725	0.39693	0.331885	0.480622	0.0829202	0.216217		hsa-miR-125a-3p	82.2857	79	1.04159	0.0407497	0.627513	0.771912	0.573174	0.74518		hsa-miR-125a-3p	0.0833991
hsa-miR-744*	15.3333	11.3333	1.35294	0.302281	0.33271	0.481013	0.931742	0.957163		hsa-miR-744*	80	86.2857	0.927152	-0.0756374	0.3329	0.515955	0.512596	0.696873		hsa-miR-744*	0.053328
hsa-miR-520c-5p	31.5556	30.4444	1.0365	0.0358461	0.333317	0.481088	0.245897	0.399124		hsa-miR-520c-5p	419.143	195.857	2.14004	0.760826	0.0621383	0.214701	0.00168486	0.0288995		hsa-miR-520c-5p	0.0287865
hsa-miR-148a*	1	1	1	0	0.341022	0.49139	0.533167	0.670135		hsa-miR-148a*	74	78.7143	0.940109	-0.0617596	0.813211	0.885837	0.856104	0.903028		hsa-miR-148a*	0.00518844
hsa-miR-212	7.44444	4.44444	1.675	0.515813	0.341702	0.491551	0.854635	0.907125		hsa-miR-212	94.4286	130.571	0.723195	-0.324077	0.0034348	0.0401965	0.0495982	0.1652		hsa-miR-212	0.0817131
hsa-miR-505	53	11.3333	4.67647	1.54254	0.342898	0.492454	0.0776843	0.212214		hsa-miR-505	67	66.2857	1.01078	0.0107182	0.95134	0.968109	0.789492	0.874297		hsa-miR-505	0.0100535
hsa-miR-496	15.3333	4.44444	3.45	1.23837	0.344525	0.493972	0.971594	0.985246		hsa-miR-496	127.143	129.429	0.98234	-0.0178178	0.211037	0.403366	0.457137	0.645446		hsa-miR-496	0.000131178
hsa-miR-1323	68.2222	44	1.55051	0.438581	0.347746	0.496945	0.0143417	0.0905869		hsa-miR-1323	87.1429	72.4286	1.20316	0.184948	0.27141	0.459963	0.210415	0.401288		hsa-miR-1323	0.21239
hsa-miR-548e	1	1	1	0	0.347601	0.496945	0.689364	0.802405		hsa-miR-548e	116.571	72.8571	1.6	0.470004	0.0621249	0.214701	0.0255798	0.11562		hsa-miR-548e	0.0187416
hsa-miR-628-3p	49.5556	34.4444	1.43871	0.363747	0.350177	0.499594	0.232149	0.385397		hsa-miR-628-3p	154.571	287	0.538576	-0.618826	0.0385568	0.16612	0.0445891	0.155702		hsa-miR-628-3p	0.053328
hsa-miR-1914	6.77778	14.8889	0.455224	-0.786966	0.352079	0.50148	0.347514	0.498257		hsa-miR-1914	67.7143	63.1429	1.0724	0.0698974	1	1	0.969266	0.981518		hsa-miR-1914	0.00518844
hsa-miR-584	119.889	114.667	1.04554	0.044536	0.353551	0.502751	0.0895751	0.226158		hsa-miR-584	103.143	199.571	0.516822	-0.660057	0.0622994	0.214701	0.026927	0.118369		hsa-miR-584	0.0817131
hsa-miR-1295	8.44444	11.3333	0.745098	-0.294239	0.356072	0.504724	0.577628	0.70954		hsa-miR-1295	237.571	203.429	1.16784	0.155153	0.272392	0.460725	0.106787	0.266895		hsa-miR-1295	0.0587757
hsa-miR-135b*	34.2222	12.1111	2.82569	1.03875	0.356687	0.504724	0.446398	0.597498		hsa-miR-135b*	100.357	96.4286	1.04074	0.0399327	0.60421	0.756122	0.54159	0.717151		hsa-miR-135b*	0.0817131
hsa-miR-95	1	1	1	0	0.356129	0.504724	0.774677	0.854612		hsa-miR-95	46.2857	33.4286	1.38462	0.325422	0.52177	0.68359	0.363147	0.548841		hsa-miR-95	0.000131178
hsa-miR-133a	34.2222	21.1111	1.62105	0.483076	0.357345	0.504829	0.218021	0.368762		hsa-miR-133a	54.8571	114	0.481203	-0.731466	0.00497095	0.047511	0.00140778	0.0270919		hsa-miR-133a	0.0817131
hsa-miR-485-3p	1	1.55556	0.642857	-0.441833	0.359681	0.507302	0.492099	0.634567		hsa-miR-485-3p	112.643	75.4286	1.49337	0.401036	0.230923	0.420461	0.135637	0.303518		hsa-miR-485-3p	0.0261228
hsa-miR-541*	1	1	1	0	0.363307	0.511584	0.945113	0.964037		hsa-miR-541*	42.4286	52.4286	0.809264	-0.21163	0.316166	0.500549	0.133743	0.300055		hsa-miR-541*	0.0113898
hsa-miR-374b	126.444	21.5556	5.86598	1.76917	0.364159	0.511951	0.103237	0.241631		hsa-miR-374b	236	781.071	0.302149	-1.19683	0.000288088	0.0103952	0.000981569	0.02241		hsa-miR-374b	0.11139
hsa-miR-329	1	1.55556	0.642857	-0.441833	0.36719	0.514771	0.552005	0.686833		hsa-miR-329	140.286	130	1.07912	0.0761467	0.625312	0.770299	0.634166	0.782319		hsa-miR-329	0.0261228
hsa-miR-483-5p	4541.94	3572.67	1.2713	0.240041	0.367354	0.514771	0.656328	0.776475		hsa-miR-483-5p	229.143	247.429	0.926097	-0.0767763	0.6489	0.779855	0.601391	0.763327		hsa-miR-483-5p	0.0221084
hsa-let-7i*	5.22222	1	5.22222	1.65292	0.369957	0.515915	0.955726	0.972572		hsa-let-7i*	632.464	388.286	1.62886	0.487882	0.30459	0.489379	0.124945	0.287844		hsa-let-7i*	0.0261228
hsa-miR-885-3p	463.222	1040.44	0.445216	-0.809196	0.369526	0.515915	0.526347	0.665174		hsa-miR-885-3p	149.643	255.643	0.585359	-0.53553	0.448595	0.629633	0.129712	0.293663		hsa-miR-885-3p	0.123147
hsa-miR-935	1	1	1	0	0.368849	0.515915	0.700309	0.808623		hsa-miR-935	62.2857	76.2857	0.816479	-0.202754	0.51973	0.683038	0.469212	0.652227		hsa-miR-935	0.0261228
hsa-miR-1274a	93.8889	12	7.82407	2.05721	0.376113	0.523445	0.00516314	0.065754		hsa-miR-1274a	307.714	295.143	1.04259	0.0417122	0.859123	0.910763	0.686992	0.81498		hsa-miR-1274a	0.00763354
hsa-miR-130b	388	185.222	2.09478	0.739449	0.376566	0.523445	0.00821246	0.077447		hsa-miR-130b	1163.71	1578.25	0.737345	-0.3047	0.670431	0.79381	0.325896	0.513138		hsa-miR-130b	0.226629
hsa-miR-1226	1	4.44444	0.225	-1.49165	0.380447	0.527992	0.33206	0.481965		hsa-miR-1226	113.286	96.5714	1.17308	0.15963	0.643574	0.776787	0.630026	0.780825		hsa-miR-1226	0.00245359
hsa-miR-518e*	2.22222	2.66667	0.833333	-0.182322	0.382588	0.530114	0.698518	0.808623		hsa-miR-518e*	282.143	275.429	1.02438	0.0240852	0.732401	0.838968	0.755891	0.851238		hsa-miR-518e*	0.0370401
hsa-miR-1225-3p	39.6667	42.7778	0.927273	-0.0755076	0.383455	0.530466	0.376459	0.522457		hsa-miR-1225-3p	138.571	232.857	0.595092	-0.519039	0.00152953	0.0264915	0.0142912	0.08089		hsa-miR-1225-3p	0.000278784
hsa-miR-923	24783.9	20349.6	1.21791	0.197136	0.38419	0.530635	0.407174	0.554423		hsa-miR-923	377	252.571	1.49265	0.400551	0.185001	0.376967	0.00576794	0.0474951		hsa-miR-923	0.0392659
hsa-miR-196a*	15.3333	18.7222	0.818991	-0.199682	0.385006	0.530916	0.643493	0.765474		hsa-miR-196a*	298.286	143.143	2.08383	0.734209	0.00171784	0.0273348	0.00449631	0.0414234		hsa-miR-196a*	0.0113898
hsa-miR-1270	31.5556	30.4444	1.0365	0.0358461	0.387535	0.532321	0.321881	0.472455		hsa-miR-1270	59.4286	61.6429	0.964079	-0.0365822	0.603473	0.756122	0.584143	0.749434		hsa-miR-1270	0.0817131
hsa-miR-1271	15.7778	1.55556	10.1429	2.31677	0.387004	0.532321	0.0296292	0.121033		hsa-miR-1271	581.143	309.143	1.87985	0.631193	0.0153068	0.0905587	0.00325712	0.0349489		hsa-miR-1271	0.053328
hsa-miR-610	24	36.1111	0.664615	-0.408547	0.387869	0.532321	0.964922	0.980411		hsa-miR-610	113.286	89.4286	1.26677	0.236473	0.154258	0.342184	0.0711485	0.210045		hsa-miR-610	0.0370401
hsa-miR-574-3p	48	58.7778	0.816635	-0.202563	0.388905	0.532898	0.439845	0.591469		hsa-miR-574-3p	4489.38	1706.54	2.6307	0.96725	0.0115093	0.0816969	0.00381172	0.0366772		hsa-miR-574-3p	0.053328
hsa-miR-10b*	1	1	1	0	0.3909	0.533553	0.78055	0.856725		hsa-miR-10b*	188.286	124.857	1.50801	0.41079	0.00905978	0.0684476	0.00212596	0.0288995		hsa-miR-10b*	0.00518844
hsa-miR-1282	29.4444	1.55556	18.9286	2.94067	0.390977	0.533553	0.173951	0.323266		hsa-miR-1282	1	1.64286	0.608696	-0.496437	0.484186	0.653216	0.587914	0.752556		hsa-miR-1282	0.00763354
hsa-miR-216a	1	1	1	0	0.391231	0.533553	0.449808	0.599283		hsa-miR-216a	291.857	301.429	0.968246	-0.0322686	0.990837	0.994281	0.814141	0.88022		hsa-miR-216a	0.000278784
hsa-miR-144*	340.889	450.611	0.756504	-0.279048	0.392053	0.533833	0.253102	0.40515		hsa-miR-144*	409.143	998.357	0.409816	-0.892047	0.0236849	0.117207	0.00354719	0.035779		hsa-miR-144*	0.166768
hsa-miR-23a*	74	122.444	0.604356	-0.503592	0.394188	0.535897	0.193869	0.34151		hsa-miR-23a*	25.1429	36.8571	0.682171	-0.382476	0.13529	0.32054	0.232445	0.425477		hsa-miR-23a*	0.0587757
hsa-miR-499-5p	1	1	1	0	0.398171	0.540464	0.798297	0.869384		hsa-miR-499-5p	98.0714	70.1429	1.39817	0.335162	0.0139527	0.0873763	0.0240404	0.113055		hsa-miR-499-5p	0.00245359
hsa-miR-183	90.1111	26.5556	3.39331	1.2218	0.399296	0.541143	0.0641043	0.190771		hsa-miR-183	180	494.143	0.364267	-1.00987	0.297702	0.48279	0.06659	0.201618		hsa-miR-183	0.104565
hsa-miR-490-3p	1	1	1	0	0.403845	0.546453	0.614074	0.743759		hsa-miR-490-3p	159.429	129.429	1.23179	0.208467	0.189256	0.382691	0.187367	0.37573		hsa-miR-490-3p	0.00518844
hsa-miR-330-3p	15.3333	11.1111	1.38	0.322083	0.405895	0.548369	0.672251	0.78778		hsa-miR-330-3p	971.527	455.429	2.13321	0.75763	0.166259	0.346107	0.0253657	0.11562		hsa-miR-330-3p	0.053328
hsa-let-7g*	1	1	1	0	0.406579	0.548439	0.195831	0.34151		hsa-let-7g*	333.143	216.714	1.53724	0.429992	0.205052	0.399688	0.00630482	0.0496361		hsa-let-7g*	0.00687443
hsa-miR-483-3p	13	30.4444	0.427007	-0.850954	0.409048	0.550911	0.503424	0.644919		hsa-miR-483-3p	28.2143	106.714	0.264391	-1.33033	0.0357988	0.155788	0.00614301	0.0496361		hsa-miR-483-3p	0.0113898
hsa-miR-214	29.1111	3.11111	9.35714	2.23614	0.412363	0.554513	0.134262	0.277807		hsa-miR-214	613	369.571	1.65868	0.506021	0.0502747	0.193502	0.0011576	0.0238686		hsa-miR-214	0.00687443
hsa-miR-34b*	1	1	1	0	0.413588	0.555298	0.90753	0.943757		hsa-miR-34b*	134	93.1429	1.43865	0.363705	0.0311249	0.142615	0.0207754	0.104602		hsa-miR-34b*	0.00518844
hsa-miR-302d*	1	11.3333	0.0882353	-2.42775	0.416575	0.558443	0.0857427	0.219036		hsa-miR-302d*	105.143	101.857	1.03226	0.0317487	0.868695	0.910763	0.933737	0.959213		hsa-miR-302d*	0.00245359
hsa-miR-382	9.55556	1.55556	6.14286	1.81529	0.419492	0.560617	0.70599	0.810517		hsa-miR-382	18.5714	61	0.30445	-1.18925	0.00115457	0.0217361	0.00057747	0.0156278		hsa-miR-382	0.0187416
hsa-miR-454*	27	21.1111	1.27895	0.246037	0.419447	0.560617	0.712637	0.812086		hsa-miR-454*	44.2857	29.4286	1.50485	0.408696	0.409195	0.588337	0.366129	0.552383		hsa-miR-454*	0.0187416
hsa-miR-1202	71.5556	86.6667	0.825641	-0.191595	0.420628	0.561269	0.11051	0.252511		hsa-miR-1202	576	349.929	1.64605	0.498379	0.119351	0.303387	0.00187259	0.0288995		hsa-miR-1202	0.0307091
hsa-miR-202	111.778	61.1111	1.82909	0.603819	0.4238	0.56416	0.00545999	0.0675479		hsa-miR-202	63.7143	37.5714	1.69582	0.528165	0.163847	0.345772	0.136933	0.304842		hsa-miR-202	0.0100535
hsa-miR-544	1	1	1	0	0.424097	0.56416	0.484382	0.627698		hsa-miR-544	90.8571	86.2857	1.05298	0.0516244	0.71251	0.822712	0.526385	0.704559		hsa-miR-544	0.000131178
hsa-miR-593	30.4444	46.4444	0.655502	-0.422353	0.425222	0.564456	0.797016	0.869384		hsa-miR-593	24.4286	28.8571	0.846535	-0.166604	0.461037	0.640711	0.543428	0.718487		hsa-miR-593	0.00518844
hsa-miR-760	34.8889	53.3333	0.654167	-0.424393	0.425623	0.564456	0.453886	0.601418		hsa-miR-760	59.1429	56.1429	1.05344	0.0520564	0.719501	0.82785	0.847954	0.896643		hsa-miR-760	0.00518844
hsa-miR-940	112.444	67.4444	1.66722	0.511155	0.426701	0.56502	0.0213472	0.10731		hsa-miR-940	185.714	280.429	0.662252	-0.41211	0.00784443	0.0611453	0.0989241	0.256227		hsa-miR-940	0.000278784
hsa-let-7e*	1	1	1	0	0.429719	0.568147	0.719889	0.819217		hsa-let-7e*	45	72.1429	0.623762	-0.471986	0.107077	0.287976	0.677654	0.808331		hsa-let-7e*	0.0261228
hsa-miR-1237	37.8889	30.4444	1.24453	0.218754	0.431777	0.569998	0.7715	0.854351		hsa-miR-1237	124.857	182.286	0.684953	-0.378405	0.0202526	0.106295	0.0528208	0.171965		hsa-miR-1237	0.0100535
hsa-miR-18b*	24.5556	18.1111	1.35583	0.304413	0.437574	0.575896	0.626955	0.751998		hsa-miR-18b*	93.0714	135.429	0.687236	-0.375077	3.61e-05	0.00594583	0.00287584	0.0336551		hsa-miR-18b*	0.0187416
hsa-miR-630	4	6.55556	0.610169	-0.494019	0.436939	0.575896	0.772468	0.854351		hsa-miR-630	51.4286	84	0.612245	-0.490623	0.119433	0.303387	0.128285	0.292354		hsa-miR-630	0.0187416
hsa-miR-519e*	17.1111	19.7778	0.865169	-0.144831	0.441732	0.580486	0.710025	0.812086		hsa-miR-519e*	185.714	121.143	1.53302	0.427239	0.0782178	0.241056	0.0554663	0.17916		hsa-miR-519e*	0.000131178
hsa-miR-26b*	1	4.22222	0.236842	-1.44036	0.444289	0.5812	0.639485	0.762801		hsa-miR-26b*	16.4286	37.4286	0.438931	-0.823412	0.0616945	0.214701	0.0311239	0.127741		hsa-miR-26b*	0.00518844
hsa-miR-452	2.66667	1	2.66667	0.980829	0.443536	0.5812	0.345936	0.497908		hsa-miR-452	168	90.5714	1.85489	0.617825	0.00436946	0.0461457	0.000818205	0.0202447		hsa-miR-452	0.0261228
hsa-miR-516b	52	56.2222	0.924901	-0.0780684	0.443828	0.5812	0.578455	0.70955		hsa-miR-516b	146.5	81.2857	1.80228	0.589055	0.00171295	0.0273348	0.00411704	0.0387539		hsa-miR-516b	0.00518844
hsa-miR-132	24.5556	4.22222	5.81579	1.76058	0.448298	0.582048	0.195622	0.34151		hsa-miR-132	331.714	210.857	1.57317	0.453093	0.0989675	0.272082	0.0556513	0.17916		hsa-miR-132	0.00687443
hsa-miR-142-3p	1	1	1	0	0.446285	0.582048	0.594933	0.726674		hsa-miR-142-3p	57.1429	78.5714	0.727273	-0.318454	0.214521	0.404079	0.493208	0.680887		hsa-miR-142-3p	0.00687443
hsa-miR-299-3p	58.7778	55.2222	1.06439	0.0623984	0.448066	0.582048	0.0789643	0.212214		hsa-miR-299-3p	42.8571	56.5	0.758534	-0.276368	0.123225	0.30395	0.317065	0.50474		hsa-miR-299-3p	0.277238
hsa-miR-340	79.6667	21.5556	3.69588	1.30722	0.447616	0.582048	0.0736413	0.207731		hsa-miR-340	154.429	309.286	0.499307	-0.694534	0.12495	0.30395	0.0721892	0.211202		hsa-miR-340	0.0221084
hsa-miR-381	7.44444	1	7.44444	2.00747	0.447905	0.582048	0.62507	0.75182		hsa-miR-381	143.857	161.714	0.889576	-0.11701	0.78169	0.864551	0.661826	0.802859		hsa-miR-381	0.0261228
hsa-miR-125b-1*	49.5556	56.2222	0.881423	-0.126218	0.453523	0.586743	0.454188	0.601418		hsa-miR-125b-1*	24.9286	44.2857	0.562903	-0.574648	0.058286	0.209263	0.0906154	0.2422		hsa-miR-125b-1*	0.0525879
hsa-miR-30c-2*	68.6667	56.7778	1.20939	0.190119	0.453722	0.586743	0.186854	0.334329		hsa-miR-30c-2*	84.2857	66.1429	1.2743	0.242395	0.853797	0.908339	0.467462	0.650839		hsa-miR-30c-2*	0.00518844
hsa-miR-627	1	1	1	0	0.453946	0.586743	0.802821	0.872325		hsa-miR-627	393.571	266.429	1.47721	0.390156	0.23701	0.423196	0.0142138	0.08089		hsa-miR-627	0.000131178
hsa-miR-1267	9.55556	1.55556	6.14286	1.81529	0.458375	0.589826	0.246111	0.399124		hsa-miR-1267	76.4286	56.7857	1.34591	0.297072	0.287901	0.473324	0.248389	0.439463		hsa-miR-1267	0.00687443
hsa-miR-1908	5944.79	6597.61	0.901052	-0.104192	0.458042	0.589826	0.64234	0.765153		hsa-miR-1908	1766.85	1551.5	1.1388	0.129975	0.596588	0.753127	0.596315	0.759424		hsa-miR-1908	0.0803099
hsa-miR-507	1	1	1	0	0.457669	0.589826	0.365456	0.512941		hsa-miR-507	68.5714	73.8571	0.928433	-0.0742568	0.15475	0.342184	0.391016	0.57785		hsa-miR-507	0.000278784
hsa-miR-188-5p	21.4444	22.2222	0.965	-0.0356272	0.461348	0.592771	0.724751	0.821511		hsa-miR-188-5p	209.714	196	1.06997	0.0676314	0.832685	0.898014	0.814171	0.88022		hsa-miR-188-5p	0.000131178
hsa-miR-486-3p	37.8889	18.7222	2.02374	0.704947	0.46217	0.592947	0.258615	0.407943		hsa-miR-486-3p	267.429	430.429	0.621308	-0.475929	0.00176761	0.0273348	0.00315321	0.0348587		hsa-miR-486-3p	0.0187416
hsa-miR-596	1	3.11111	0.321429	-1.13498	0.464903	0.595571	0.687063	0.800803		hsa-miR-596	121.143	134.857	0.898305	-0.107246	0.214638	0.404079	0.509095	0.693201		hsa-miR-596	0.0187416
hsa-miR-193a-5p	46.8889	30.4444	1.54015	0.431877	0.468958	0.599879	0.00944174	0.0825553		hsa-miR-193a-5p	129.071	202.714	0.636716	-0.451432	0.00566592	0.0490669	0.0169988	0.0903125		hsa-miR-193a-5p	0.227021
hsa-miR-671-3p	21.1111	13.7222	1.53846	0.430783	0.471073	0.601695	0.686697	0.800803		hsa-miR-671-3p	55.5714	78.1429	0.711152	-0.340869	0.123544	0.30395	0.356475	0.543499		hsa-miR-671-3p	0.134881
hsa-miR-24-1*	1	1	1	0	0.472411	0.602515	0.766359	0.85414		hsa-miR-24-1*	196.857	146.143	1.34702	0.297894	0.106964	0.287976	0.0388076	0.143196		hsa-miR-24-1*	0.000131178
hsa-miR-19b-2*	1	1	1	0	0.477841	0.608545	0.273777	0.423887		hsa-miR-19b-2*	41.7143	42.7143	0.976589	-0.0236898	0.0846704	0.24968	0.193154	0.383959		hsa-miR-19b-2*	0.0187416
hsa-miR-1308	15421.9	9312.5	1.65604	0.504428	0.481171	0.611697	0.203967	0.351864		hsa-miR-1308	61.6429	94.8571	0.649849	-0.431015	0.0646833	0.220269	0.150134	0.325212		hsa-miR-1308	0.0295849
hsa-miR-208a	19.8889	14.8889	1.33582	0.289546	0.481729	0.611697	0.478427	0.623972		hsa-miR-208a	147.857	96.5714	1.53107	0.425964	0.0548268	0.202906	0.00195721	0.0288995		hsa-miR-208a	0.0261228
hsa-miR-135a	1	1	1	0	0.484381	0.614164	0.753668	0.844343		hsa-miR-135a	4.21429	22	0.191558	-1.65256	0.0223314	0.113536	0.047928	0.162131		hsa-miR-135a	0.0261228
hsa-miR-331-5p	22.2222	21.1111	1.05263	0.0512933	0.485162	0.614254	0.174645	0.32386		hsa-miR-331-5p	55.7143	88.2857	0.631068	-0.460342	0.00362663	0.0407879	0.0254877	0.11562		hsa-miR-331-5p	0.0261228
hsa-miR-181c	130.444	21.7778	5.9898	1.79006	0.489949	0.61941	0.196753	0.34151		hsa-miR-181c	97.4286	161.143	0.60461	-0.503172	0.0161297	0.0925056	0.0302709	0.126641		hsa-miR-181c	0.11139
hsa-miR-640	4	4.44444	0.9	-0.105361	0.493929	0.623532	0.79911	0.869384		hsa-miR-640	224.857	185.714	1.21077	0.191256	0.297552	0.48279	0.198916	0.387766		hsa-miR-640	0.000131178
hsa-miR-10a	34.2222	30.4444	1.12409	0.116972	0.504421	0.62853	0.651684	0.772036		hsa-miR-10a	97.1429	108	0.899471	-0.105949	0.919828	0.944925	0.956769	0.970213		hsa-miR-10a	0.0817131
hsa-miR-1909	154.222	132.556	1.16345	0.151393	0.499815	0.62853	0.00793015	0.077163		hsa-miR-1909	188.643	169.286	1.11435	0.108268	0.790007	0.868715	0.716089	0.831277		hsa-miR-1909	0.256624
hsa-miR-1915	2223.89	3080.08	0.722022	-0.325699	0.504354	0.62853	0.268231	0.418065		hsa-miR-1915	928.946	975.5	0.952277	-0.0488991	0.454952	0.635466	0.16824	0.355355		hsa-miR-1915	0.0101556
hsa-miR-491-5p	101.111	96.9444	1.04298	0.0420819	0.502753	0.62853	0.041281	0.147725		hsa-miR-491-5p	129.714	179.429	0.72293	-0.324443	0.0139091	0.0873763	0.0449512	0.156336		hsa-miR-491-5p	0.053328
hsa-miR-492	88.5556	87.6667	1.01014	0.0100884	0.503628	0.62853	0.0678976	0.198252		hsa-miR-492	139.786	152.714	0.915341	-0.0884581	0.575948	0.736737	0.525522	0.704492		hsa-miR-492	0.053328
hsa-miR-510	26.7778	8.33333	3.21333	1.16731	0.504002	0.62853	0.457359	0.60377		hsa-miR-510	173.643	84.5714	2.05321	0.719404	0.00422749	0.0451976	0.00352199	0.035779		hsa-miR-510	0.0370401
hsa-miR-516a-5p	39.6667	58.7778	0.674858	-0.393253	0.500612	0.62853	0.566908	0.70235		hsa-miR-516a-5p	558.714	377.143	1.48144	0.393014	0.163508	0.345772	0.0527751	0.171965		hsa-miR-516a-5p	0.0404328
hsa-miR-518c*	109.667	63.6111	1.72402	0.544657	0.502132	0.62853	0.0221046	0.107669		hsa-miR-518c*	122.429	109.571	1.11734	0.110951	0.0965112	0.269609	0.323522	0.510329		hsa-miR-518c*	0.00245359
hsa-miR-629	106.111	63.1111	1.68134	0.51959	0.503546	0.62853	0.0102323	0.0825553		hsa-miR-629	20.7143	238.714	0.0867744	-2.44444	0.00145715	0.0259944	9.58e-05	0.00637896		hsa-miR-629	0.213404
hsa-miR-1273	26.4444	31.3333	0.843972	-0.169636	0.506053	0.628754	0.404584	0.551763		hsa-miR-1273	181.143	119.143	1.52038	0.418963	0.0985665	0.271892	0.0091333	0.0637858		hsa-miR-1273	0.0904108
hsa-miR-25*	111.778	68.4444	1.63312	0.49049	0.505541	0.628754	0.00710138	0.0748877		hsa-miR-25*	118.571	114	1.0401	0.0393171	0.762582	0.851026	0.785334	0.872836		hsa-miR-25*	0.0287865
hsa-miR-550	136.167	90.7778	1.5	0.405465	0.507801	0.629361	0.00963538	0.0825553		hsa-miR-550	189	267.071	0.707676	-0.345769	0.0571995	0.207814	0.010682	0.0688093		hsa-miR-550	0.053328
hsa-miR-744	364.222	388	0.938717	-0.0632412	0.507994	0.629361	0.0910864	0.22864		hsa-miR-744	2447.4	1016.93	2.40666	0.87824	0.155613	0.342902	0.0357748	0.137294		hsa-miR-744	0.175705
hsa-miR-890	20.5556	11.5556	1.77885	0.575965	0.510426	0.63147	0.242082	0.397051		hsa-miR-890	83.7143	65.4286	1.27948	0.246451	0.122001	0.30395	0.0867827	0.237078		hsa-miR-890	0.0187416
hsa-miR-1227	32	29.9444	1.06865	0.0663921	0.513593	0.631956	0.14426	0.283506		hsa-miR-1227	118.143	85.1429	1.38758	0.327564	0.295125	0.48041	0.211765	0.401288		hsa-miR-1227	0.0221084
hsa-miR-1252	1	1	1	0	0.512884	0.631956	0.676922	0.792182		hsa-miR-1252	59.1429	73.5714	0.803883	-0.218301	0.823293	0.893448	0.660678	0.802859		hsa-miR-1252	0.000131178
hsa-miR-1255b	87.6667	76.5556	1.14514	0.135525	0.512608	0.631956	0.0227143	0.10777		hsa-miR-1255b	163.429	124.857	1.30892	0.269206	0.165529	0.346107	0.0308508	0.127741		hsa-miR-1255b	0.000446112
hsa-miR-1303	41.8889	31.3333	1.33688	0.290338	0.515198	0.631956	0.0171672	0.0963651		hsa-miR-1303	133.857	89.4286	1.49681	0.403333	0.0711542	0.230785	0.0314801	0.127989		hsa-miR-1303	0.175928
hsa-miR-595	12	11.3333	1.05882	0.0571584	0.51453	0.631956	0.813364	0.878271		hsa-miR-595	93.0714	201	0.463042	-0.769938	0.000109643	0.00717741	0.00027557	0.0101074		hsa-miR-595	0.00245359
hsa-miR-650	14.8889	12.4444	1.19643	0.179341	0.513993	0.631956	0.518518	0.659378		hsa-miR-650	288.286	194.143	1.48492	0.395358	0.0235693	0.117207	0.00330925	0.0349489		hsa-miR-650	0.0261228
hsa-miR-345	168.111	34.4444	4.88065	1.58528	0.518013	0.633816	0.00982186	0.0825553		hsa-miR-345	167.286	185.143	0.903549	-0.101425	0.613223	0.75973	0.704013	0.822004		hsa-miR-345	0.000278784
hsa-miR-455-3p	1	1	1	0	0.518177	0.633816	0.694106	0.805759		hsa-miR-455-3p	370.429	227.714	1.62673	0.486569	0.00031036	0.0107509	0.00152836	0.0275741		hsa-miR-455-3p	0.00518844
hsa-miR-96	106.889	36.1111	2.96	1.08519	0.51912	0.634074	0.0309914	0.123113		hsa-miR-96	139.786	326.857	0.427666	-0.849413	0.00222326	0.0320891	0.0133915	0.0784577		hsa-miR-96	0.00245359
hsa-miR-1321	74.2222	58.7778	1.26276	0.2333	0.520632	0.635025	0.0479108	0.160817		hsa-miR-1321	42.5714	27.2143	1.5643	0.447441	0.0624764	0.214701	0.125617	0.287844		hsa-miR-1321	0.00518844
hsa-miR-513c	68.6667	45.1111	1.52217	0.420135	0.522072	0.635885	0.180365	0.326771		hsa-miR-513c	27.5714	38.8571	0.709559	-0.343112	0.00453766	0.0464477	0.0267095	0.118012		hsa-miR-513c	0.0425756
hsa-miR-548c-5p	1	1	1	0	0.525505	0.639168	0.826592	0.887835		hsa-miR-548c-5p	24.9286	37.7143	0.660985	-0.414024	0.387065	0.569097	0.508343	0.693201		hsa-miR-548c-5p	0.0187416
hsa-miR-663	715.833	1175.03	0.609205	-0.4956	0.528178	0.641518	0.217855	0.368762		hsa-miR-663	727.321	599.571	1.21307	0.193153	0.68203	0.801735	0.719945	0.833337		hsa-miR-663	0.0818481
hsa-miR-320b	6349.31	6349.31	1	0	0.531842	0.644162	0.610011	0.739873		hsa-miR-320b	6773.43	2426.52	2.79142	1.02655	0.122041	0.30395	0.0361467	0.137294		hsa-miR-320b	0.019796
hsa-miR-320c	5382.15	6141.96	0.876293	-0.132055	0.531459	0.644162	0.526015	0.665174		hsa-miR-320c	943.5	799.071	1.18075	0.166146	0.649278	0.779855	0.413997	0.600538		hsa-miR-320c	0.0240368
hsa-miR-1825	21.1111	30.4444	0.693431	-0.366104	0.534922	0.645954	0.807816	0.875555		hsa-miR-1825	59.0714	84.5714	0.69848	-0.358849	0.147671	0.335565	0.662091	0.802859		hsa-miR-1825	0.00518844
hsa-miR-326	20.5556	19.7778	1.03933	0.0385723	0.53556	0.645954	0.297974	0.447996		hsa-miR-326	178.571	142.714	1.25125	0.224144	0.0824292	0.247003	0.159794	0.340842		hsa-miR-326	0.0100535
hsa-miR-654-5p	124.111	98.5556	1.2593	0.230557	0.535339	0.645954	0.111608	0.253682		hsa-miR-654-5p	278.286	313.143	0.888686	-0.118011	0.549451	0.710186	0.595899	0.759424		hsa-miR-654-5p	0.203278
hsa-miR-146b-5p	92.5556	67.4444	1.37232	0.316505	0.539402	0.648781	0.869059	0.918047		hsa-miR-146b-5p	115.429	320.357	0.360312	-1.02078	6.94e-05	0.00594583	0.000171329	0.00780901		hsa-miR-146b-5p	0.0370401
hsa-miR-328	72.2222	68.4444	1.05519	0.0537254	0.538736	0.648781	0.0448185	0.155875		hsa-miR-328	136.571	153.714	0.888476	-0.118248	0.841221	0.901893	0.729929	0.838353		hsa-miR-328	0.189909
hsa-miR-886-3p	12.3333	1	12.3333	2.51231	0.5499	0.660491	0.296743	0.446921		hsa-miR-886-3p	58.2857	64.4286	0.904656	-0.1002	0.408504	0.588337	0.681423	0.811419		hsa-miR-886-3p	0.000278784
hsa-miR-1909*	20.5556	16.3333	1.2585	0.229923	0.554309	0.664863	0.384402	0.530083		hsa-miR-1909*	100	104	0.961538	-0.0392207	0.346273	0.52981	0.669552	0.805322		hsa-miR-1909*	0.0100535
hsa-miR-1469	961.583	1297.51	0.741097	-0.299624	0.558987	0.669547	0.320017	0.470517		hsa-miR-1469	214.286	245.714	0.872093	-0.136859	0.986235	0.993116	0.893553	0.928267		hsa-miR-1469	0.0954655
hsa-miR-338-3p	13.7222	1	13.7222	2.61902	0.56208	0.672322	0.034709	0.131833		hsa-miR-338-3p	173.857	190.286	0.913664	-0.0902928	0.536666	0.699736	0.506802	0.692257		hsa-miR-338-3p	0.0287865
hsa-miR-601	20.5556	21.8889	0.939086	-0.0628479	0.569044	0.678777	0.359845	0.507534		hsa-miR-601	37.8571	29.1429	1.29902	0.26161	0.273849	0.461387	0.302295	0.491158		hsa-miR-601	0.000278784
hsa-miR-886-5p	126.444	87.6667	1.44233	0.366261	0.568626	0.678777	0.0796079	0.212214		hsa-miR-886-5p	99.1429	155.714	0.636697	-0.451461	0.0124839	0.0845009	0.0022025	0.0288995		hsa-miR-886-5p	0.108305
hsa-miR-1298	1	1	1	0	0.570688	0.679801	0.681344	0.79628		hsa-miR-1298	91.7143	90	1.01905	0.0188685	0.860522	0.910763	0.748814	0.845467		hsa-miR-1298	0.000131178
hsa-miR-1910	7.44444	11.5556	0.644231	-0.439698	0.572525	0.681053	0.805981	0.874661		hsa-miR-1910	63.7143	101.714	0.626404	-0.467759	0.0245782	0.120513	0.124315	0.287844		hsa-miR-1910	0.0100535
hsa-miR-1226*	99.1111	96.9444	1.02235	0.0221035	0.578872	0.687658	0.00735829	0.0748877		hsa-miR-1226*	731.607	450.429	1.62425	0.485044	0.160662	0.345772	0.0725286	0.211481		hsa-miR-1226*	0.000278784
hsa-miR-421	217.667	1	217.667	5.38296	0.584218	0.693058	0.115926	0.25545		hsa-miR-421	163.143	140.286	1.16293	0.150945	0.00220868	0.0320891	0.119019	0.280583		hsa-miR-421	0.0113898
hsa-miR-1471	37.8889	33.7778	1.12171	0.114855	0.586558	0.694882	0.196663	0.34151		hsa-miR-1471	294.786	203.429	1.44909	0.370934	0.164102	0.345772	0.0284017	0.122979		hsa-miR-1471	0.209577
hsa-miR-1229	27.8889	33.7778	0.825658	-0.191575	0.592407	0.700185	0.419966	0.568267		hsa-miR-1229	228	353.214	0.645501	-0.437729	0.251953	0.439017	0.138429	0.306412		hsa-miR-1229	0.00763354
hsa-miR-150*	101.111	101.778	0.99345	-0.00657177	0.592651	0.700185	0.0487899	0.163135		hsa-miR-150*	175.143	174.714	1.00245	0.00244998	0.575262	0.736737	0.843982	0.894625		hsa-miR-150*	0.0100535
hsa-miR-17*	194	90.7778	2.13709	0.759444	0.596626	0.702963	0.0167506	0.0963651		hsa-miR-17*	1648.79	1172.12	1.40666	0.341221	0.285769	0.473284	0.174908	0.363238		hsa-miR-17*	0.226629
hsa-miR-320d	4318.58	4390.58	0.983601	-0.0165347	0.596411	0.702963	0.644745	0.765911		hsa-miR-320d	1295.34	823.357	1.57324	0.453138	0.208365	0.400915	0.0880214	0.238579		hsa-miR-320d	0.00688996
hsa-miR-10b	22.2222	8.33333	2.66667	0.980829	0.600114	0.706112	0.0511168	0.168959		hsa-miR-10b	128.857	99.7143	1.29226	0.256395	0.141114	0.327627	0.0412457	0.14805		hsa-miR-10b	0.000131178
hsa-miR-766	106.111	70.8889	1.49687	0.403373	0.609808	0.716545	0.028979	0.119504		hsa-miR-766	462.571	522.143	0.88591	-0.12114	0.867132	0.910763	0.9395	0.961066		hsa-miR-766	0.0287865
hsa-miR-600	1	1	1	0	0.617299	0.724364	0.351846	0.499506		hsa-miR-600	141.571	94.2857	1.50152	0.406475	0.0215797	0.111238	0.0338704	0.133935		hsa-miR-600	0.0187416
hsa-miR-641	34	21.5556	1.57732	0.455727	0.62249	0.729467	0.249563	0.400968		hsa-miR-641	48.4286	94.2857	0.513636	-0.66624	0.0116897	0.0823032	0.104099	0.266715		hsa-miR-641	0.0817131
hsa-miR-340*	4	1	4	1.38629	0.624184	0.729986	0.832466	0.891119		hsa-miR-340*	24.8571	45	0.552381	-0.593517	0.269898	0.458757	0.159092	0.340181		hsa-miR-340*	0.00789825
hsa-miR-616*	1	1.55556	0.642857	-0.441833	0.624619	0.729986	0.543802	0.679557		hsa-miR-616*	50	67.7143	0.738397	-0.303274	0.0610198	0.214357	0.0568959	0.181815		hsa-miR-616*	0.000131178
hsa-miR-1178	1	1	1	0	0.62958	0.73405	0.846881	0.902168		hsa-miR-1178	45.1429	33.5714	1.34468	0.296157	0.265244	0.454853	0.186101	0.37573		hsa-miR-1178	0.000131178
hsa-miR-1179	1	1	1	0	0.630469	0.73405	0.840587	0.897594		hsa-miR-1179	51.5714	57.0714	0.90363	-0.101336	0.676959	0.797614	0.786157	0.872836		hsa-miR-1179	0.000278784
hsa-miR-520a-5p	15.3333	18.7222	0.818991	-0.199682	0.630639	0.73405	0.600508	0.730393		hsa-miR-520a-5p	194.571	172.286	1.12935	0.121645	0.0816757	0.245942	0.259458	0.448682		hsa-miR-520a-5p	0.00518844
hsa-miR-155*	1	1	1	0	0.632736	0.734621	0.779822	0.856725		hsa-miR-155*	98.0714	90	1.08968	0.0858864	0.73599	0.840854	0.670877	0.805796		hsa-miR-155*	0.000131178
hsa-miR-30b*	88.5556	98.5556	0.898534	-0.10699	0.632826	0.734621	0.113192	0.25412		hsa-miR-30b*	37.5714	66.1429	0.568035	-0.565573	0.0740391	0.235836	0.097812	0.255136		hsa-miR-30b*	0.0113898
hsa-miR-138-1*	19.8889	4.22222	4.71053	1.5498	0.636835	0.737298	0.194412	0.34151		hsa-miR-138-1*	189.429	132.714	1.42734	0.355813	0.287629	0.473324	0.242372	0.435911		hsa-miR-138-1*	0.00687443
hsa-miR-501-5p	4.77778	3.11111	1.53571	0.428996	0.636161	0.737298	0.880391	0.923025		hsa-miR-501-5p	66.7857	75.4286	0.885417	-0.121697	0.0728962	0.234677	0.107865	0.266895		hsa-miR-501-5p	0.00518844
hsa-miR-191	31577.6	27467.2	1.14964	0.139453	0.639945	0.73991	0.746626	0.838623		hsa-miR-191	11714.4	15907.7	0.736396	-0.305987	0.11624	0.300857	0.195083	0.383959		hsa-miR-191	0.0113898
hsa-miR-107	4106.11	4915.83	0.835283	-0.179985	0.643934	0.743477	0.915183	0.94916		hsa-miR-107	1971.86	1539.36	1.28096	0.247611	0.048877	0.192809	0.0744798	0.215717		hsa-miR-107	0.00245359
hsa-miR-639	1	1	1	0	0.644747	0.743477	0.985455	0.994644		hsa-miR-639	107.714	95.2143	1.13128	0.123352	0.161724	0.345772	0.174154	0.362542		hsa-miR-639	0.000278784
hsa-miR-518d-3p	1	1	1	0	0.648779	0.747132	0.877785	0.922526		hsa-miR-518d-3p	126.286	118.286	1.06763	0.0654439	0.458774	0.638743	0.460275	0.646819		hsa-miR-518d-3p	0.000131178
hsa-miR-106b	3080.08	2319.9	1.32768	0.283434	0.649677	0.747172	0.447163	0.597598		hsa-miR-106b	19719.9	17481.2	1.12807	0.120504	0.607648	0.756957	0.630002	0.780825		hsa-miR-106b	0.111749
hsa-miR-129-3p	4	28.3333	0.141176	-1.95774	0.651198	0.747927	0.40023	0.546687		hsa-miR-129-3p	140.286	125.714	1.11591	0.109669	0.547435	0.708638	0.72075	0.833337		hsa-miR-129-3p	0.00763354
hsa-miR-1306	6.77778	4.22222	1.60526	0.473288	0.652244	0.748137	0.703238	0.809846		hsa-miR-1306	41	70.2857	0.583333	-0.538997	0.0125873	0.0845009	0.00820833	0.0602408		hsa-miR-1306	0.000131178
hsa-miR-187*	88.5556	68.4444	1.29383	0.257608	0.658191	0.75396	0.0351239	0.132827		hsa-miR-187*	293.714	267.071	1.09976	0.0950913	0.919037	0.944925	0.72842	0.837731		hsa-miR-187*	0.143892
hsa-miR-125b	65.5556	38.3333	1.71014	0.536578	0.666842	0.76286	0.301316	0.451453		hsa-miR-125b	2004.36	471.857	4.24781	1.4464	0.0125658	0.0845009	0.000983348	0.02241		hsa-miR-125b	0.0113898
hsa-miR-139-5p	1.55556	4.22222	0.368421	-0.998529	0.674072	0.76838	0.761809	0.850163		hsa-miR-139-5p	198.857	219.857	0.904483	-0.100391	0.137841	0.324375	0.23096	0.423753		hsa-miR-139-5p	0.00245359
hsa-miR-30a*	1	1	1	0	0.673208	0.76838	0.809594	0.876386		hsa-miR-30a*	67	80.2857	0.83452	-0.180899	0.587865	0.746468	0.98094	0.988934		hsa-miR-30a*	0.0100535
hsa-miR-642	1	1	1	0	0.674329	0.76838	0.363733	0.511352		hsa-miR-642	41	56	0.732143	-0.31178	0.199078	0.394512	0.0668179	0.201618		hsa-miR-642	0.0187416
hsa-miR-1307	82.0556	70.6667	1.16116	0.149423	0.678152	0.771721	0.0675032	0.198252		hsa-miR-1307	122.429	150.571	0.813093	-0.20691	0.0156638	0.0911284	0.0527258	0.171965		hsa-miR-1307	0.245958
hsa-miR-769-3p	25.5556	15.5556	1.64286	0.496437	0.67911	0.771797	0.608643	0.739249		hsa-miR-769-3p	45.7143	37.4286	1.22137	0.199976	0.640832	0.776787	0.628837	0.780825		hsa-miR-769-3p	0.00763354
hsa-miR-532-5p	121.444	92.5556	1.31212	0.271648	0.683285	0.775524	0.0331724	0.127677		hsa-miR-532-5p	464.571	447.714	1.03765	0.03696	0.497666	0.667408	0.538916	0.716859		hsa-miR-532-5p	0.11139
hsa-miR-7-1*	15.7778	28.3333	0.556863	-0.585436	0.687412	0.779187	0.917875	0.950813		hsa-miR-7-1*	160.357	269.286	0.595491	-0.518369	0.191402	0.385475	0.10682	0.266895		hsa-miR-7-1*	0.000131178
hsa-miR-196a	4	1	4	1.38629	0.689774	0.780843	0.827665	0.887835		hsa-miR-196a	5.42857	19.8571	0.273381	-1.29689	0.165866	0.346107	0.0145962	0.0815506		hsa-miR-196a	0.000278784
hsa-miR-1296	14.5556	4.22222	3.44737	1.23761	0.69183	0.782148	0.743963	0.836717		hsa-miR-1296	87.5	94.8571	0.92244	-0.0807332	0.215242	0.404337	0.251207	0.441268		hsa-miR-1296	0.00763354
hsa-miR-191*	53	47.0556	1.12633	0.118963	0.696466	0.786361	0.178327	0.325805		hsa-miR-191*	120.857	107.571	1.12351	0.116454	0.944099	0.963661	0.844006	0.894625		hsa-miR-191*	0.025079
hsa-miR-221	382	539.556	0.70799	-0.345325	0.69905	0.788252	0.227468	0.379761		hsa-miR-221	107.429	183.714	0.584759	-0.536556	0.00790793	0.0611453	0.0110518	0.0697506		hsa-miR-221	0.0108309
hsa-miR-92a-1*	20.5556	21.5556	0.953608	-0.0475023	0.703209	0.791911	0.839583	0.897594		hsa-miR-92a-1*	48.5714	61.6429	0.787949	-0.238322	0.432349	0.610789	0.342054	0.528019		hsa-miR-92a-1*	0.00518844
hsa-miR-1233	8.44444	12.4444	0.678571	-0.387766	0.711361	0.797832	0.575682	0.708154		hsa-miR-1233	142.714	165.571	0.86195	-0.148558	0.057353	0.207814	0.185315	0.37573		hsa-miR-1233	0.00763354
hsa-miR-1285	300.667	53	5.67296	1.73571	0.711818	0.797832	0.00312412	0.0530488		hsa-miR-1285	609.321	344.571	1.76835	0.570045	0.130579	0.312936	0.0241241	0.113055		hsa-miR-1285	0.053328
hsa-miR-1290	39.6667	28.3333	1.4	0.336472	0.71137	0.797832	0.222088	0.372728		hsa-miR-1290	31.2857	42.1429	0.742373	-0.297904	0.122556	0.30395	0.886782	0.926225		hsa-miR-1290	0.00518844
hsa-miR-518f*	25.1667	58.8889	0.427358	-0.850132	0.712153	0.797832	0.920642	0.951028		hsa-miR-518f*	249.571	181.714	1.37343	0.31731	0.753794	0.850285	0.528605	0.706439		hsa-miR-518f*	0.0187416
hsa-miR-578	1	1	1	0	0.71731	0.802357	0.810771	0.876564		hsa-miR-578	26.8571	37.5714	0.714829	-0.335712	0.0462956	0.189641	0.187431	0.37573		hsa-miR-578	0.000278784
hsa-miR-598	12.2222	1	12.2222	2.50326	0.719232	0.802357	0.278042	0.428238		hsa-miR-598	55.6429	91.1429	0.610502	-0.493474	0.0677376	0.224754	0.128993	0.293197		hsa-miR-598	0.0187416
hsa-miR-614	9.11111	4.22222	2.15789	0.769133	0.719511	0.802357	0.666378	0.783962		hsa-miR-614	85.2143	73.5714	1.15825	0.146912	0.233508	0.42119	0.308964	0.496405		hsa-miR-614	0.00245359
hsa-miR-769-5p	15.3333	3.66667	4.18182	1.43075	0.719897	0.802357	0.0982373	0.234144		hsa-miR-769-5p	98.6429	47.7143	2.06737	0.726275	0.00247548	0.0324813	0.00387678	0.0368933		hsa-miR-769-5p	0.00518844
hsa-miR-1301	22.6667	18.1111	1.25153	0.22437	0.722593	0.804326	0.317225	0.467241		hsa-miR-1301	331.143	305.714	1.08318	0.0798989	0.130376	0.312936	0.19467	0.383959		hsa-miR-1301	0.0679022
hsa-miR-515-5p	1	1	1	0	0.727347	0.808579	0.897031	0.935939		hsa-miR-515-5p	424.714	245.714	1.72849	0.547247	0.0748885	0.235889	0.0117487	0.0726738		hsa-miR-515-5p	0.0113898
hsa-miR-564	56.7778	47.0556	1.20661	0.187816	0.733473	0.814344	0.161801	0.306608		hsa-miR-564	217.286	295.143	0.736205	-0.306246	0.0207255	0.107941	0.107725	0.266895		hsa-miR-564	0.0946249
hsa-miR-634	36.7778	49.2222	0.747178	-0.291451	0.734743	0.814709	0.570829	0.70519		hsa-miR-634	154.143	179.429	0.859076	-0.151897	0.123573	0.30395	0.291847	0.485104		hsa-miR-634	0.00763354
hsa-miR-518b	20.5556	4.44444	4.625	1.53148	0.735808	0.814847	0.267231	0.418065		hsa-miR-518b	144.714	172.429	0.839271	-0.175222	0.0119111	0.0831856	0.0304724	0.126871		hsa-miR-518b	0.053328
hsa-miR-941	39.6667	4.22222	9.39474	2.24015	0.744172	0.823057	0.161043	0.30584		hsa-miR-941	204.429	181.5	1.12633	0.118963	0.198835	0.394512	0.176656	0.365117		hsa-miR-941	0.0261228
hsa-miR-376c	1	1	1	0	0.749369	0.827747	0.568438	0.703239		hsa-miR-376c	141.571	157.143	0.900909	-0.104351	0.322185	0.507494	0.739135	0.842944		hsa-miR-376c	0.000446112
hsa-miR-195*	1	1	1	0	0.750406	0.827836	0.472378	0.620758		hsa-miR-195*	166.286	143.857	1.15591	0.144887	0.053668	0.20033	0.0843938	0.23535		hsa-miR-195*	0.00687443
hsa-miR-518a-5p	55.3333	34	1.62745	0.487015	0.752611	0.829213	0.278404	0.428238		hsa-miR-518a-5p	508	245.714	2.06744	0.726312	0.130812	0.312936	0.00935097	0.0638399		hsa-miR-518a-5p	0.0741006
hsa-miR-1228*	5944.79	5802.55	1.02451	0.0242182	0.758857	0.832674	0.510337	0.651847		hsa-miR-1228*	4382.48	2102.04	2.08488	0.734709	0.0871451	0.253247	0.0295044	0.124638		hsa-miR-1228*	0.0546915
hsa-miR-1234	53.6667	82.0556	0.654028	-0.424604	0.758128	0.832674	0.145541	0.285155		hsa-miR-1234	1994.57	1037.09	1.92324	0.654011	0.0140011	0.0873763	0.0248425	0.115186		hsa-miR-1234	0.000278784
hsa-miR-22*	69.6667	36.1111	1.92923	0.657121	0.759599	0.832674	0.344283	0.496914		hsa-miR-22*	41.1429	126.286	0.325792	-1.1215	0.00468645	0.0466491	0.00046937	0.0144764		hsa-miR-22*	0.0343954
hsa-miR-557	114.667	132	0.868687	-0.140773	0.758161	0.832674	0.0458473	0.156314		hsa-miR-557	64.5714	69.5714	0.928131	-0.0745819	0.893597	0.930114	0.887721	0.926225		hsa-miR-557	0.176819
hsa-miR-1181	21.1111	28	0.753968	-0.282405	0.76759	0.837196	0.208349	0.356582		hsa-miR-1181	305.143	264.429	1.15397	0.143209	0.362164	0.546505	0.392479	0.578467		hsa-miR-1181	0.000131178
hsa-miR-149*	18004.2	13307.7	1.35291	0.302258	0.767067	0.837196	0.908907	0.943782		hsa-miR-149*	854.393	939.357	0.909551	-0.0948046	0.592332	0.749941	0.345348	0.53121		hsa-miR-149*	0.0190143
hsa-miR-200c*	1	1	1	0	0.764996	0.837196	0.849542	0.903812		hsa-miR-200c*	93	93.5	0.994652	-0.00536194	0.961503	0.976157	0.801544	0.875718		hsa-miR-200c*	0.00245359
hsa-miR-30c-1*	101.111	101.111	1	0	0.766047	0.837196	0.101656	0.239222		hsa-miR-30c-1*	103.429	158.429	0.65284	-0.426423	0.00946322	0.0694029	0.0311135	0.127741		hsa-miR-30c-1*	0.0187416
hsa-miR-323-5p	58.3333	67.4444	0.864909	-0.145131	0.771321	0.840206	0.147457	0.286962		hsa-miR-323-5p	45.2857	94.2857	0.480303	-0.733338	0.0147184	0.0897618	0.247444	0.439112		hsa-miR-323-5p	0.131216
hsa-miR-1231	43.1111	30.4444	1.41606	0.347877	0.772317	0.840235	0.704596	0.810332		hsa-miR-1231	188.286	181.429	1.0378	0.0370985	0.756257	0.850285	0.751972	0.847927		hsa-miR-1231	0.00518844
hsa-miR-203	1	1	1	0	0.775315	0.841547	0.350999	0.499506		hsa-miR-203	58.2143	48.8571	1.19152	0.17523	0.404771	0.586438	0.38241	0.569995		hsa-miR-203	0.0187416
hsa-miR-302c*	68.6667	18.7222	3.66766	1.29955	0.775468	0.841547	0.0304333	0.122945		hsa-miR-302c*	112.857	59.0714	1.91052	0.647375	0.00334828	0.0397207	0.0093622	0.0638399		hsa-miR-302c*	0.0113898
hsa-miR-146a	136.167	129.444	1.05193	0.0506278	0.778769	0.842152	0.45385	0.601418		hsa-miR-146a	192.286	343.714	0.559435	-0.580828	0.013572	0.0873763	0.038533	0.143196		hsa-miR-146a	0.000651663
hsa-miR-656	1	1	1	0	0.778942	0.842152	0.771054	0.854351		hsa-miR-656	72.4286	47.5714	1.52252	0.420369	0.0152322	0.0905587	0.0647396	0.199393		hsa-miR-656	0.000131178
hsa-miR-99a	92.5556	22.2222	4.165	1.42672	0.777032	0.842152	0.125323	0.267382		hsa-miR-99a	116.286	197.143	0.589855	-0.527878	0.0174379	0.0955774	0.0477888	0.162131		hsa-miR-99a	0.00133586
hsa-miR-526b*	1	1	1	0	0.780606	0.842898	0.984869	0.994644		hsa-miR-526b*	38.2857	48.5714	0.788235	-0.237959	0.11921	0.303387	0.0855603	0.237078		hsa-miR-526b*	0.00245359
hsa-miR-148b*	1	1	1	0	0.782261	0.843634	0.370033	0.517687		hsa-miR-148b*	73.4286	88.4286	0.830372	-0.185882	0.150441	0.336645	0.339256	0.526516		hsa-miR-148b*	0.000131178
hsa-miR-181a	586.785	133.111	4.40823	1.48347	0.78719	0.847893	0.129147	0.270567		hsa-miR-181a	590.036	535.857	1.10111	0.0963155	0.843419	0.901893	0.829778	0.887084		hsa-miR-181a	0.000745754
hsa-miR-622	6.77778	3.11111	2.17857	0.778669	0.793297	0.85341	0.769575	0.854351		hsa-miR-622	190.143	151.714	1.2533	0.225777	0.0497936	0.193369	0.145781	0.318323		hsa-miR-622	0.000278784
hsa-miR-125a-5p	82.8889	21.5556	3.84536	1.34687	0.794313	0.853443	0.0388563	0.142844		hsa-miR-125a-5p	197.429	371.429	0.531538	-0.63198	0.473542	0.646825	0.133519	0.300055		hsa-miR-125a-5p	0.053328
hsa-miR-152	16.7778	12.1111	1.38532	0.325932	0.80068	0.859218	0.594463	0.726674		hsa-miR-152	417.857	350.714	1.19145	0.175168	0.16521	0.346107	0.291048	0.484706		hsa-miR-152	0.00518844
hsa-miR-197	143.778	111.778	1.28628	0.251756	0.801914	0.859478	0.139608	0.281218		hsa-miR-197	3616.54	772.357	4.68248	1.54383	0.0121853	0.0844197	0.00120844	0.0243375		hsa-miR-197	0.104672
hsa-miR-1236	39.6667	44	0.901515	-0.103678	0.809429	0.86539	0.229514	0.382229		hsa-miR-1236	37.5714	78.5	0.478617	-0.736855	0.260834	0.450084	0.123091	0.287322		hsa-miR-1236	0.00763354
hsa-miR-27b	73.3333	33.7778	2.17105	0.775212	0.808547	0.86539	0.139635	0.281218		hsa-miR-27b	179.429	309.286	0.580139	-0.544488	0.00598304	0.0507972	0.0459463	0.157271		hsa-miR-27b	0.0187416
hsa-miR-495	2.66667	3.66667	0.727273	-0.318454	0.812455	0.867554	0.991946	0.997217		hsa-miR-495	113.143	130	0.87033	-0.138883	0.332483	0.515955	0.775157	0.866176		hsa-miR-495	0.00518844
hsa-miR-143	20.5556	12	1.71296	0.538225	0.814534	0.868702	0.374931	0.522457		hsa-miR-143	250.571	237.143	1.05663	0.0550813	0.870296	0.911338	0.797525	0.875718		hsa-miR-143	0.000278784
hsa-miR-362-3p	16.4444	14.8889	1.10448	0.0993725	0.823854	0.877562	0.984004	0.994644		hsa-miR-362-3p	138.571	289.286	0.479012	-0.736029	0.00455748	0.0464477	0.0110837	0.0697506		hsa-miR-362-3p	0.000278784
hsa-miR-675	185.222	172.444	1.0741	0.0714812	0.825028	0.877733	0.00612648	0.0693186		hsa-miR-675	200.571	359.429	0.558029	-0.583345	7.27e-05	0.00594583	0.00244989	0.0312669		hsa-miR-675	0.00518844
hsa-miR-1274b	176.556	63.6111	2.77555	1.02085	0.831811	0.883863	0.106214	0.245559		hsa-miR-1274b	466.857	1772.41	0.263402	-1.33407	0.000134073	0.00774047	2.51e-05	0.00310332		hsa-miR-1274b	0.00245359
hsa-miR-130b*	2.66667	1	2.66667	0.980829	0.835442	0.886164	0.428884	0.579428		hsa-miR-130b*	17.1429	36.1429	0.474308	-0.745898	0.206722	0.400433	0.0181109	0.0933572		hsa-miR-130b*	0.00687443
hsa-miR-139-3p	43.1111	33.7778	1.27632	0.243978	0.836023	0.886164	0.0803797	0.213524		hsa-miR-139-3p	116	110.714	1.04774	0.0466373	0.39729	0.579215	0.523695	0.704224		hsa-miR-139-3p	0.0287865
hsa-miR-1228	39.6667	140.778	0.281768	-1.26667	0.839581	0.888848	0.52373	0.66503		hsa-miR-1228	244	404.429	0.60332	-0.505307	0.0208154	0.107941	0.00922099	0.0638399		hsa-miR-1228	0.0100535
hsa-miR-1180	61.1111	21.1111	2.89474	1.06289	0.84608	0.893543	0.059444	0.184529		hsa-miR-1180	100.143	122.571	0.817016	-0.202096	0.0915448	0.259927	0.203402	0.391865		hsa-miR-1180	0.0187416
hsa-miR-575	58.7778	70.6667	0.831761	-0.18421	0.845669	0.893543	0.173285	0.322719		hsa-miR-575	456	208	2.19231	0.784955	0.0354682	0.155788	0.00025041	0.00985705		hsa-miR-575	0.0100535
hsa-miR-134	55.6667	34	1.63725	0.493021	0.847429	0.893878	0.0958887	0.233166		hsa-miR-134	77.7143	88.8571	0.874598	-0.133991	0.159382	0.345772	0.211444	0.401288		hsa-miR-134	0.00518844
hsa-miR-875-3p	6.77778	1	6.77778	1.91365	0.848704	0.894133	0.256267	0.407622		hsa-miR-875-3p	107.714	46.7143	2.30581	0.835432	0.00157246	0.0267009	0.0057533	0.0474951		hsa-miR-875-3p	0.00518844
hsa-miR-92b*	1344.42	2425.74	0.55423	-0.590175	0.850649	0.895094	0.661492	0.780452		hsa-miR-92b*	170.786	208.143	0.820522	-0.197815	0.315589	0.500549	0.261943	0.450979		hsa-miR-92b*	0.0587999
hsa-miR-660	130.444	57	2.2885	0.827896	0.854944	0.898521	0.266559	0.418065		hsa-miR-660	287.857	595.143	0.483677	-0.726337	0.247096	0.434048	0.326749	0.513547		hsa-miR-660	0.053328
hsa-miR-526b	67.7778	33.7778	2.00658	0.696431	0.856464	0.899027	0.0756749	0.211401		hsa-miR-526b	82	72.1429	1.13663	0.128071	0.621871	0.767151	0.631152	0.780825		hsa-miR-526b	0.000446112
hsa-miR-422a	166.444	1	166.444	5.11466	0.858378	0.899946	0.000415537	0.0189397		hsa-miR-422a	167.286	182.429	0.916993	-0.0866555	0.97212	0.984151	0.995007	0.996158		hsa-miR-422a	0.053328
hsa-miR-1250	37.6667	40.7778	0.923706	-0.0793617	0.860156	0.90072	0.169205	0.3158		hsa-miR-1250	25.5714	70	0.365306	-1.00702	0.00770883	0.0609323	0.00273287	0.0333333		hsa-miR-1250	0.000131178
hsa-miR-938	2.22222	1	2.22222	0.798508	0.865675	0.905404	0.867956	0.918047		hsa-miR-938	161.286	133.714	1.2062	0.187472	0.245793	0.433278	0.255208	0.444688		hsa-miR-938	0.0100535
hsa-miR-1249	24.5556	30.2222	0.8125	-0.207639	0.87126	0.907958	0.999793	1		hsa-miR-1249	40.5714	96.5714	0.420118	-0.867219	0.0407735	0.171407	0.0469509	0.160077		hsa-miR-1249	0.000278784
hsa-miR-1279	1	1	1	0	0.869606	0.907958	0.711441	0.812086		hsa-miR-1279	41.1429	20.1429	2.04255	0.714201	0.0104829	0.0750262	0.0105161	0.0684734		hsa-miR-1279	0.000446112
hsa-miR-608	106.889	96.9444	1.10258	0.0976518	0.871262	0.907958	0.106333	0.245559		hsa-miR-608	63.7143	118.857	0.536058	-0.623513	0.00113927	0.0217361	0.00197124	0.0288995		hsa-miR-608	0.00687443
hsa-miR-1208	27	18.7222	1.44214	0.366126	0.885693	0.921714	0.978507	0.991096		hsa-miR-1208	153.143	146.571	1.04483	0.0438583	0.86568	0.910763	0.658846	0.802477		hsa-miR-1208	0.000278784
hsa-miR-661	4	1	4	1.38629	0.886591	0.921714	0.15069	0.29194		hsa-miR-661	74.8571	50.5714	1.48023	0.392195	0.195558	0.390214	0.127659	0.291695		hsa-miR-661	0.0261228
hsa-miR-130a	746.292	874.972	0.852932	-0.159076	0.891344	0.924615	0.0557736	0.177573		hsa-miR-130a	511.571	2472.07	0.20694	-1.57532	0.0793503	0.242817	0.0598347	0.187064		hsa-miR-130a	0.118312
hsa-miR-450b-5p	1	1	1	0	0.891517	0.924615	0.931373	0.957163		hsa-miR-450b-5p	148.643	112.571	1.32043	0.277959	0.0227866	0.114728	0.0157111	0.0866611		hsa-miR-450b-5p	0.00518844
hsa-miR-432	41.8889	39.2222	1.06799	0.0657771	0.894536	0.926637	0.122202	0.263983		hsa-miR-432	16.1429	24.6429	0.655072	-0.423009	0.642907	0.776787	0.225358	0.417009		hsa-miR-432	0.0370401
hsa-miR-409-3p	97.3333	68.4444	1.42208	0.352119	0.89888	0.930024	0.0275825	0.115888		hsa-miR-409-3p	44.8571	97	0.462445	-0.771228	0.0332797	0.14799	0.0649489	0.199393		hsa-miR-409-3p	0.00518844
hsa-miR-527	74.7778	68.4444	1.09253	0.0884984	0.910278	0.940693	0.0167324	0.0963651		hsa-miR-527	284.143	258.571	1.0989	0.0943052	0.421921	0.60195	0.558866	0.73219		hsa-miR-527	0.417196
hsa-miR-877*	20.8333	21.1111	0.986842	-0.0132452	0.917687	0.947219	0.871403	0.918047		hsa-miR-877*	86.5714	187.571	0.461538	-0.77319	0.00932342	0.0694029	0.00147387	0.0275741		hsa-miR-877*	0.0370401
hsa-miR-1238	52	58.8889	0.883019	-0.124409	0.925626	0.954277	0.265807	0.418065		hsa-miR-1238	41	71.0714	0.576884	-0.550113	0.0183908	0.0989219	0.15417	0.331293		hsa-miR-1238	0.111969
hsa-miR-517*	16.7778	12.1111	1.38532	0.325932	0.933055	0.960792	0.4491	0.599262		hsa-miR-517*	482.429	315.429	1.52944	0.424901	0.110418	0.292421	0.0236074	0.112666		hsa-miR-517*	0.000278784
hsa-miR-193b*	81.1111	108.556	0.747185	-0.291442	0.93909	0.965857	0.385723	0.530216		hsa-miR-193b*	44.2857	96.2857	0.459941	-0.776658	0.0128512	0.0856087	0.00971592	0.0651676		hsa-miR-193b*	0.00245359
hsa-miR-1258	15.7778	12.4444	1.26786	0.237328	0.942407	0.966972	0.926385	0.953923		hsa-miR-1258	25	14	1.78571	0.579818	0.816632	0.888446	0.519413	0.703931		hsa-miR-1258	0.0187416
hsa-miR-524-5p	31.1111	29.4444	1.0566	0.0550598	0.942046	0.966972	0.525816	0.665174		hsa-miR-524-5p	121.571	92.0714	1.3204	0.277937	0.0024301	0.0324813	0.0165555	0.0896068		hsa-miR-524-5p	0.0404328
hsa-miR-154	1	1	1	0	0.946874	0.970406	0.622671	0.749977		hsa-miR-154	16.7143	21.7143	0.769737	-0.261707	0.743244	0.845794	0.673578	0.807216		hsa-miR-154	0.000446112
hsa-miR-637	90.1111	70.8889	1.27116	0.23993	0.949626	0.972076	0.0982677	0.234144		hsa-miR-637	46.5714	63.1429	0.737557	-0.304413	0.25736	0.445747	0.925975	0.953501		hsa-miR-637	0.170452
hsa-miR-588	1.55556	1.55556	1	0	0.95452	0.975932	0.942318	0.963192		hsa-miR-588	224.143	229	0.97879	-0.0214384	0.989284	0.993874	0.882952	0.923473		hsa-miR-588	0.000446112
hsa-miR-155	128.444	14.8889	8.62687	2.15488	0.962399	0.982828	0.167911	0.3145		hsa-miR-155	103.857	134.857	0.770127	-0.2612	0.0743454	0.235836	0.132448	0.298699		hsa-miR-155	0.0587757
hsa-miR-105*	2.66667	1	2.66667	0.980829	0.970661	0.988069	0.662914	0.781066		hsa-miR-105*	67.8571	56.5714	1.19949	0.181901	0.0881006	0.25384	0.195048	0.383959		hsa-miR-105*	0.000446112
hsa-miR-1470	20.5556	12.1111	1.69725	0.529008	0.968851	0.988069	0.792795	0.867965		hsa-miR-1470	172.857	242.286	0.713443	-0.337652	0.0702698	0.229637	0.0404325	0.14708		hsa-miR-1470	0.0187416
hsa-miR-664*	61.5556	39.4444	1.56056	0.445047	0.970954	0.988069	0.0794939	0.212214		hsa-miR-664*	84.9286	107.429	0.790559	-0.235016	0.088671	0.25384	0.118142	0.280583		hsa-miR-664*	0.176291
hsa-miR-1265	6.77778	1.55556	4.35714	1.47182	0.978961	0.993692	0.328361	0.480291		hsa-miR-1265	28.3571	36.5714	0.775391	-0.254388	0.843572	0.901893	0.907021	0.938447		hsa-miR-1265	0.000131178
hsa-miR-129*	8.44444	1	8.44444	2.13351	0.981367	0.993692	0.770047	0.854351		hsa-miR-129*	126.857	109.429	1.15927	0.14779	0.755232	0.850285	0.769318	0.862814		hsa-miR-129*	0.00763354
hsa-miR-181a-2*	115.333	67.4444	1.71005	0.536522	0.985886	0.993692	0.37532	0.522457		hsa-miR-181a-2*	130	150.571	0.863378	-0.146903	0.0913546	0.259927	0.197022	0.386896		hsa-miR-181a-2*	0.000278784
hsa-miR-199b-5p	4	1	4	1.38629	0.982175	0.993692	0.302832	0.452159		hsa-miR-199b-5p	46	37.2857	1.23372	0.210031	0.0136577	0.0873763	0.0792499	0.226584		hsa-miR-199b-5p	0.000278784
hsa-miR-27a	150.556	55.2222	2.72636	1.00297	0.986807	0.993692	0.083556	0.216217		hsa-miR-27a	103.857	689.179	0.150697	-1.89248	0.000357751	0.0114745	0.000112869	0.00647764		hsa-miR-27a	0.000278784
hsa-miR-324-5p	232.667	56.2222	4.13834	1.42029	0.986609	0.993692	0.0188672	0.100858		hsa-miR-324-5p	699.75	457.714	1.52879	0.424478	0.385738	0.568111	0.394297	0.578796		hsa-miR-324-5p	0.053328
hsa-miR-518a-3p	1	1	1	0	0.983595	0.993692	0.879741	0.923025		hsa-miR-518a-3p	127.714	121.143	1.05425	0.0528251	0.461667	0.640711	0.362821	0.548841		hsa-miR-518a-3p	0.000278784
hsa-miR-519a*	1	4.44444	0.225	-1.49165	0.982812	0.993692	0.484606	0.627698		hsa-miR-519a*	280	280.286	0.998981	-0.00101989	0.698091	0.812563	0.731556	0.838643		hsa-miR-519a*	0.00245359
hsa-miR-625	182.444	109.667	1.66363	0.509	0.98433	0.993692	0.0160286	0.0957294		hsa-miR-625	58.8571	202.857	0.290141	-1.23739	0.000751452	0.0166679	0.000459255	0.0144764		hsa-miR-625	0.00518844
hsa-miR-29b-1*	1	1	1	0	0.990311	0.994906	0.767975	0.854351		hsa-miR-29b-1*	25.4286	51.8571	0.490358	-0.712619	0.0561455	0.206025	0.0136079	0.0790903		hsa-miR-29b-1*	0.000131178
hsa-miR-92a	22685.5	18004.2	1.26001	0.231123	0.990125	0.994906	0.938313	0.961632		hsa-miR-92a	15462.8	14784.6	1.04587	0.0448461	0.56702	0.728751	0.582481	0.74841		hsa-miR-92a	0.0322108
hsa-miR-150	600.34	839.625	0.71501	-0.335459	0.992317	0.995767	0.332255	0.481965		hsa-miR-150	2733.7	1802.46	1.51664	0.4165	0.363601	0.546664	0.215301	0.40621		hsa-miR-150	0.0187416
hsa-miR-335	115.333	67.4444	1.71005	0.536522	0.994804	0.997107	0.212629	0.362474		hsa-miR-335	256.286	618.857	0.414127	-0.881582	0.00515459	0.047511	0.0488185	0.16401		hsa-miR-335	0.0698103
hsa-miR-638	4915.83	5944.79	0.826914	-0.190054	0.997595	0.998749	0.701715	0.809168		hsa-miR-638	639.893	608.286	1.05196	0.0506561	0.718789	0.82785	0.830745	0.887084		hsa-miR-638	0.117478
hsa-miR-562	1	1	1	0	1	1	1	1		hsa-miR-562	64.5714	81.4286	0.792982	-0.231954	0.119203	0.303387	0.248657	0.439463		hsa-miR-562

## Sheet: figure1
hsa-miR-126	606.458	3428.42
hsa-miR-423-5p	6795.89	3976.97
hsa-let-7d	6795.89	13307.7
hsa-let-7i	4106.11	6349.31
hsa-miR-15a	3428.42	5944.79
hsa-miR-22	7978.5	3868.5
hsa-miR-98	322.444	1440.75
hsa-miR-19a	420.056	1
hsa-miR-20b	1118.35	2947.83
hsa-miR-195	2575.72	4462.58
hsa-let-7e	1297.51	2947.83
hsa-let-7c	5660.31	8969.72
hsa-let-7f	5382.15	9746.17
hsa-let-7a	6795.89	12517.6
hsa-let-7g	3428.42	6795.89
