# Supplementary material for: miRNAs in lung cancer - Studying complex fingerprints in patient's blood cells by microarray experiments
Source: BMC Cancer. 2009 Oct 6;9:353. doi: 10.1186/1471-2407-9-353 (PMC2764731; doi:10.1186/1471-2407-9-353)
Supplement: Additional file 2 — Table S2. Mutual Information of biomarkers. This table contains for each miRNA biomarker the Mutual Information (MI) together with the enrichment as compared to the background MI. The miRNAs with MI higher than the highest background MI are colored red, the miRNAs with MI values higher than highest 5% background MI's in blue. [file 1471-2407-9-353-S2.XLS]

## Sheet: Sheet1
Background diagnostic content
max	0.217
mean	0.029
0.95	0.096
miRNA	Diagnostic content	Sequence	Enrichment
hsa-miR-361-5p	0.446231	uuaucagaaucuccagggguac	15.3873
hsa-miR-23b	0.420171	aucacauugccagggauuacc	14.4887
hsa-miR-126	0.419869	ucguaccgugaguaauaaugcg	14.4782
hsa-miR-527	0.417196	cugcaaagggaagcccuuuc	14.3861
hsa-miR-29a	0.359755	uagcaccaucugaaaucgguua	12.4053
hsa-let-7i	0.344527	ugagguaguaguuugugcuguu	11.8802
hsa-miR-19a	0.338256	ugugcaaaucuaugcaaaacuga	11.664
hsa-miR-28-5p	0.331184	aaggagcucacagucuauugag	11.4201
hsa-miR-185*	0.305557	aggggcuggcuuuccucugguc	10.5364
hsa-miR-23a	0.300908	aucacauugccagggauuucc	10.3761
hsa-miR-1914*	0.295433	ggaggggucccgcacugggagg	10.1874
hsa-miR-505*	0.291146	gggagccaggaaguauugaugu	10.0395
hsa-miR-29c	0.291146	uagcaccauuugaaaucgguua	10.0395
hsa-let-7d	0.28793	agagguaguagguugcauaguu	9.92862
hsa-miR-378	0.285475	acuggacuuggagucagaagg	9.84395
hsa-miR-604	0.285015	aggcugcggaauucaggac	9.82809
hsa-miR-29b	0.285015	uagcaccauuugaaaucaguguu	9.82809
hsa-miR-22	0.281972	aagcugccaguugaagaacugu	9.72319
hsa-let-7b	0.278636	ugagguaguagguugugugguu	9.60814
hsa-miR-299-3p	0.277238	uaugugggaugguaaaccgcuu	9.55994
hsa-miR-423-3p	0.272501	agcucggucugaggccccucagu	9.39659
hsa-miR-18a*	0.269517	acugcccuaagugcuccuucugg	9.29371
hsa-miR-1909	0.256624	cgcaggggccgggugcucaccg	8.84909
hsa-let-7c	0.255227	ugagguaguagguuguaugguu	8.80093
hsa-miR-15a	0.254465	uagcagcacauaaugguuugug	8.77467
hsa-miR-425	0.250721	aaugacacgaucacucccguuga	8.64555
hsa-miR-93*	0.249118	acugcugagcuagcacuucccg	8.59029
hsa-miR-665	0.248266	accaggaggcugaggccccu	8.5609
hsa-miR-30e	0.246259	uguaaacauccuugacuggaag	8.49169
hsa-miR-339-3p	0.245984	ugagcgccucgacgacagagccg	8.48221
hsa-miR-1307	0.245958	acucggcguggcgucggucgug	8.48131
hsa-miR-625*	0.228297	gacuauagaacuuucccccuca	7.8723
hsa-miR-193a-5p	0.227021	ugggucuuugcgggcgagauga	7.82832
hsa-miR-17*	0.226629	acugcagugaaggcacuuguag	7.81479
hsa-miR-130b	0.226629	cagugcaaugaugaaagggcau	7.81479
hsa-miR-574-5p	0.222481	ugagugugugugugugagugugu	7.67174
hsa-miR-324-3p	0.219402	acugccccaggugcugcugg	7.56558
hsa-miR-24	0.214172	uggcucaguucagcaggaacag	7.38523
hsa-miR-629	0.213404	uggguuuacguugggagaacu	7.35876
hsa-miR-1323	0.21239	ucaaaacugaggggcauuuucu	7.3238
hsa-let-7g	0.21096	ugagguaguaguuuguacaguu	7.27447
hsa-miR-1246	0.210883	aauggauuuuuggagcagg	7.27184
hsa-miR-215	0.210314	augaccuaugaauugacagac	7.2522
hsa-miR-151-3p	0.209743	cuagacugaagcuccuugagg	7.23253
hsa-miR-1471	0.209577	gcccgcguguggagccaggugu	7.2268
hsa-miR-652	0.208434	aauggcgccacuaggguugug	7.18737
hsa-miR-339-5p	0.207707	ucccuguccuccaggagcucacg	7.16232
hsa-miR-210	0.207707	cugugcgugugacagcggcuga	7.16232
hsa-miR-15b*	0.207707	cgaaucauuauuugcugcucua	7.16232
hsa-miR-20b	0.203862	caaagugcucauagugcagguag	7.02972
hsa-miR-654-5p	0.203278	uggugggccgcagaacaugugc	7.00959
hsa-miR-328	0.189909	cuggcccucucugcccuuccgu	6.54857
hsa-miR-659	0.188494	cuugguucagggagggucccca	6.49979
hsa-miR-20a	0.187662	uaaagugcuuauagugcagguag	6.47111
hsa-let-7f	0.18582	ugagguaguagauuguauaguu	6.40758
hsa-miR-298	0.1814	agcagaagcagggagguucuccca	6.25517
hsa-miR-26b	0.1814	uucaaguaauucaggauaggu	6.25517
hsa-miR-557	0.176819	guuugcacgggugggccuugucu	6.09721
hsa-miR-664*	0.176291	acuggcuagggaaaaugauuggau	6.07901
hsa-miR-140-3p	0.176291	uaccacaggguagaaccacgg	6.07901
hsa-miR-98	0.175928	ugagguaguaaguuguauuguu	6.0665
hsa-miR-1303	0.175928	uuuagagacggggucuugcucu	6.0665
hsa-miR-744	0.175705	ugcggggcuagggcuaacagca	6.05878
hsa-miR-378*	0.175282	cuccugacuccagguccugugu	6.04422
hsa-miR-563	0.175158	agguugacauacguuuccc	6.03992
hsa-miR-503	0.175158	uagcagcgggaacaguucugcag	6.03992
hsa-miR-454	0.175158	uagugcaauauugcuuauagggu	6.03992
hsa-miR-374a	0.175158	uuauaauacaaccugauaagug	6.03992
hsa-miR-338-5p	0.175158	aacaauauccuggugcugagug	6.03992
hsa-miR-18a	0.175158	uaaggugcaucuagugcagauag	6.03992
hsa-miR-145*	0.175158	ggauuccuggaaauacuguucu	6.03992
hsa-miR-1288	0.175158	uggacugcccugaucuggaga	6.03992
hsa-miR-126*	0.175158	cauuauuacuuuugguacgcg	6.03992
hsa-miR-1207-3p	0.175158	ucagcuggcccucauuuc	6.03992
hsa-miR-423-5p	0.172883	ugaggggcagagagcgagacuuu	5.96147
hsa-miR-16	0.170591	uagcagcacguaaauauuggcg	5.88244
hsa-miR-637	0.170452	acugggggcuuucgggcucugcgu	5.87765
hsa-miR-25	0.170299	cauugcacuugucucggucuga	5.87238
hsa-miR-1224-5p	0.168608	gugaggacucgggaggugg	5.81408
hsa-miR-1182	0.168608	gagggucuugggagggaugugac	5.81408
hsa-miR-144*	0.166768	ggauaucaucauauacuguaag	5.75063
hsa-miR-361-3p	0.164227	ucccccaggugugauucugauuu	5.66301
hsa-miR-151-5p	0.158851	ucgaggagcucacagucuagu	5.47763
hsa-let-7e	0.154959	ugagguaggagguuguauaguu	5.34342
hsa-let-7a	0.154165	ugagguaguagguuguauaguu	5.31604
hsa-miR-194	0.153672	uguaacagcaacuccaugugga	5.29904
hsa-miR-921	0.15108	cuagugagggacagaaccaggauuc	5.20967
hsa-miR-15b	0.150549	uagcagcacaucaugguuuaca	5.19135
hsa-miR-223	0.143892	ugucaguuugucaaauacccca	4.9618
hsa-miR-187*	0.143892	ggcuacaacacaggacccgggc	4.9618
hsa-miR-1255a	0.142877	aggaugagcaaagaaaguagauu	4.9268
hsa-miR-663b	0.142488	gguggcccggccgugccugagg	4.91337
hsa-miR-647	0.142488	guggcugcacucacuuccuuc	4.91337
hsa-miR-645	0.142488	ucuaggcugguacugcuga	4.91337
hsa-miR-548d-3p	0.142488	caaaaaccacaguuucuuuugc	4.91337
hsa-miR-542-3p	0.142488	ugugacagauugauaacugaaa	4.91337
hsa-miR-532-3p	0.142488	ccucccacacccaaggcuugca	4.91337
hsa-miR-453	0.142488	agguuguccguggugaguucgca	4.91337
hsa-miR-433	0.142488	aucaugaugggcuccucggugu	4.91337
hsa-miR-342-5p	0.142488	aggggugcuaucugugauuga	4.91337
hsa-miR-30e*	0.142488	cuuucagucggauguuuacagc	4.91337
hsa-miR-302b	0.142488	uaagugcuuccauguuuuaguag	4.91337
hsa-miR-297	0.142488	auguaugugugcaugugcaug	4.91337
hsa-miR-27b*	0.142488	agagcuuagcugauuggugaac	4.91337
hsa-miR-208b	0.142488	auaagacgaacaaaagguuugu	4.91337
hsa-miR-19a*	0.142488	aguuuugcauaguugcacuaca	4.91337
hsa-miR-188-3p	0.142488	cucccacaugcaggguuugca	4.91337
hsa-miR-186*	0.142488	gcccaaaggugaauuuuuuggg	4.91337
hsa-miR-143*	0.142488	ggugcagugcugcaucucuggu	4.91337
hsa-miR-136	0.142488	acuccauuuguuuugaugaugga	4.91337
hsa-miR-1283	0.142488	ucuacaaaggaaagcgcuuucu	4.91337
hsa-miR-1256	0.142488	aggcauugacuucucacuagcu	4.91337
hsa-miR-30a	0.139261	uguaaacauccucgacuggaag	4.8021
hsa-miR-365	0.136992	uaaugccccuaaaaauccuuau	4.72388
hsa-miR-671-3p	0.134881	uccgguucucagggcuccacc	4.65106
hsa-miR-199a-5p	0.13156	cccaguguucagacuaccuguuc	4.53654
hsa-miR-198	0.13156	gguccagaggggagauagguuc	4.53654
hsa-miR-145	0.13156	guccaguuuucccaggaaucccu	4.53654
hsa-miR-1268	0.13156	cgggcguggugguggggg	4.53654
hsa-miR-1248	0.13156	accuucuuguauaagcacugugcuaaa	4.53654
hsa-let-7d*	0.13156	cuauacgaccugcugccuuucu	4.53654
hsa-miR-323-5p	0.131216	aggugguccguggcgcguucgc	4.52469
hsa-miR-19b	0.13091	ugugcaaauccaugcaaaacuga	4.51416
hsa-miR-106a	0.129853	aaaagugcuuacagugcagguag	4.47768
hsa-miR-885-3p	0.123147	aggcagcgggguguaguggaua	4.24644
hsa-miR-195	0.119009	uagcagcacagaaauauuggc	4.10377
hsa-miR-101	0.118987	uacaguacugugauaacugaa	4.10299
hsa-miR-192	0.118312	cugaccuaugaauugacagcc	4.07971
hsa-miR-130a	0.118312	cagugcaauguuaaaagggcau	4.07971
hsa-miR-638	0.117478	agggaucgcgggcggguggcggccu	4.05098
hsa-miR-1238	0.111969	cuuccucgucugucugcccc	3.86101
hsa-miR-106b	0.111749	uaaagugcugacagugcagau	3.8534
hsa-miR-99b	0.11139	cacccguagaaccgaccuugcg	3.84103
hsa-miR-933	0.11139	ugugcgcagggagaccucuccc	3.84103
hsa-miR-922	0.11139	gcagcagagaauaggacuacguc	3.84103
hsa-miR-891a	0.11139	ugcaacgaaccugagccacuga	3.84103
hsa-miR-874	0.11139	cugcccuggcccgagggaccga	3.84103
hsa-miR-631	0.11139	agaccuggcccagaccucagc	3.84103
hsa-miR-619	0.11139	gaccuggacauguuugugcccagu	3.84103
hsa-miR-607	0.11139	guucaaauccagaucuauaac	3.84103
hsa-miR-603	0.11139	cacacacugcaauuacuuuugc	3.84103
hsa-miR-602	0.11139	gacacgggcgacagcugcggccc	3.84103
hsa-miR-599	0.11139	guugugucaguuuaucaaac	3.84103
hsa-miR-597	0.11139	ugugucacucgaugaccacugu	3.84103
hsa-miR-554	0.11139	gcuaguccugacucagccagu	3.84103
hsa-miR-551b	0.11139	gcgacccauacuugguuucag	3.84103
hsa-miR-548h	0.11139	aaaaguaaucgcgguuuuuguc	3.84103
hsa-miR-548f	0.11139	aaaaacuguaauuacuuuu	3.84103
hsa-miR-532-5p	0.11139	caugccuugaguguaggaccgu	3.84103
hsa-miR-525-5p	0.11139	cuccagagggaugcacuuucu	3.84103
hsa-miR-522	0.11139	aaaaugguucccuuuagagugu	3.84103
hsa-miR-517a	0.11139	aucgugcaucccuuuagagugu	3.84103
hsa-miR-516b*	0.11139	ugcuuccuuucagagggu	3.84103
hsa-miR-509-5p	0.11139	uacugcagacaguggcaauca	3.84103
hsa-miR-451	0.11139	aaaccguuaccauuacugaguu	3.84103
hsa-miR-449a	0.11139	uggcaguguauuguuagcuggu	3.84103
hsa-miR-425*	0.11139	aucgggaaugucguguccgccc	3.84103
hsa-miR-424*	0.11139	caaaacgugaggcgcugcuau	3.84103
hsa-miR-411	0.11139	uaguagaccguauagcguacg	3.84103
hsa-miR-377	0.11139	aucacacaaaggcaacuuuugu	3.84103
hsa-miR-374b	0.11139	auauaauacaaccugcuaagug	3.84103
hsa-miR-371-3p	0.11139	aagugccgccaucuuuugagugu	3.84103
hsa-miR-34b	0.11139	caaucacuaacuccacugccau	3.84103
hsa-miR-335*	0.11139	uuuuucauuauugcuccugacc	3.84103
hsa-miR-302b*	0.11139	acuuuaacauggaagugcuuuc	3.84103
hsa-miR-28-3p	0.11139	cacuagauugugagcuccugga	3.84103
hsa-miR-24-2*	0.11139	ugccuacugagcugaaacacag	3.84103
hsa-miR-23b*	0.11139	uggguuccuggcaugcugauuu	3.84103
hsa-miR-221*	0.11139	accuggcauacaauguagauuu	3.84103
hsa-miR-220b	0.11139	ccaccaccgugucugacacuu	3.84103
hsa-miR-218-2*	0.11139	caugguucugucaagcaccgcg	3.84103
hsa-miR-20b*	0.11139	acuguaguaugggcacuuccag	3.84103
hsa-miR-205	0.11139	uccuucauuccaccggagucug	3.84103
hsa-miR-19b-1*	0.11139	aguuuugcagguuugcauccagc	3.84103
hsa-miR-181c	0.11139	aacauucaaccugucggugagu	3.84103
hsa-miR-181a*	0.11139	accaucgaccguugauuguacc	3.84103
hsa-miR-135b	0.11139	uauggcuuuucauuccuauguga	3.84103
hsa-miR-1304	0.11139	uuugaggcuacagugagaugug	3.84103
hsa-miR-1302	0.11139	uugggacauacuuaugcuaaa	3.84103
hsa-miR-1297	0.11139	uucaaguaauucaggug	3.84103
hsa-miR-1278	0.11139	uaguacugugcauaucaucuau	3.84103
hsa-miR-1266	0.11139	ccucagggcuguagaacagggcu	3.84103
hsa-miR-1261	0.11139	auggauaaggcuuuggcuu	3.84103
hsa-miR-125b-2*	0.11139	ucacaagucaggcucuugggac	3.84103
hsa-miR-1259	0.11139	auauaugaugacuuagcuuuu	3.84103
hsa-miR-1245	0.11139	aagugaucuaaaggccuacau	3.84103
hsa-miR-124	0.11139	uaaggcacgcggugaaugcc	3.84103
hsa-miR-1206	0.11139	uguucauguagauguuuaagc	3.84103
hsa-miR-1204	0.11139	ucguggccuggucuccauuau	3.84103
hsa-miR-1200	0.11139	cuccugagccauucugagccuc	3.84103
hsa-miR-10a*	0.11139	caaauucguaucuaggggaaua	3.84103
hsa-miR-1	0.11139	uggaauguaaagaaguauguau	3.84103
hsa-miR-29c*	0.111362	ugaccgauuucuccugguguuc	3.84008
hsa-miR-106b*	0.111362	ccgcacuguggguacuugcugc	3.84008
hsa-miR-493*	0.110692	uuguacaugguaggcuuucauu	3.81696
hsa-miR-886-5p	0.108305	cgggucggaguuagcucaagcgg	3.73464
hsa-miR-197	0.104672	uucaccaccuucuccacccagc	3.60939
hsa-miR-183	0.104565	uauggcacugguagaauucacu	3.60569
hsa-miR-500	0.102766	uaauccuugcuaccugggugaga	3.54365
hsa-miR-484	0.101416	ucaggcucaguccccucccgau	3.49711
hsa-miR-185	0.0996451	uggagagaaaggcaguuccuga	3.43604
hsa-miR-936	0.0963443	acaguagagggaggaaucgcag	3.32222
hsa-miR-668	0.0963443	ugucacucggcucggcccacuac	3.32222
hsa-miR-611	0.0955249	gcgaggaccccucggggucugac	3.29396
hsa-miR-331-3p	0.0955249	gccccugggccuauccuagaa	3.29396
hsa-miR-1469	0.0954655	cucggcgcggggcgcgggcucc	3.29191
hsa-miR-564	0.0946249	aggcacggugucagcaggc	3.26293
hsa-miR-103	0.0926402	agcagcauuguacagggcuauga	3.19449
hsa-miR-1273	0.0904108	gggcgacaaagcaagacucuuucuu	3.11762
hsa-miR-181b	0.0896024	aacauucauugcugucggugggu	3.08974
hsa-miR-658	0.0866364	ggcggagggaaguagguccguuggu	2.98746
hsa-miR-301a	0.0833991	cagugcaauaguauugucaaagc	2.87583
hsa-miR-140-5p	0.0833991	cagugguuuuacccuaugguag	2.87583
hsa-miR-125a-3p	0.0833991	acaggugagguucuugggagcc	2.87583
hsa-miR-1253	0.0833991	agagaagaagaucagccugca	2.87583
hsa-miR-663	0.0818481	aggcggggcgccgcgggaccgc	2.82235
hsa-miR-937	0.0817131	auccgcgcucugacucucugcc	2.81769
hsa-miR-887	0.0817131	gugaacgggcgccaucccgagg	2.81769
hsa-miR-885-5p	0.0817131	uccauuacacuacccugccucu	2.81769
hsa-miR-875-5p	0.0817131	uauaccucaguuuuaucaggug	2.81769
hsa-miR-767-3p	0.0817131	ucugcucauaccccaugguuucu	2.81769
hsa-miR-758	0.0817131	uuugugaccugguccacuaacc	2.81769
hsa-miR-7-2*	0.0817131	caacaaaucccagucuaccuaa	2.81769
hsa-miR-664	0.0817131	uauucauuuauccccagccuaca	2.81769
hsa-miR-662	0.0817131	ucccacguuguggcccagcag	2.81769
hsa-miR-655	0.0817131	auaauacaugguuaaccucuuu	2.81769
hsa-miR-653	0.0817131	guguugaaacaaucucuacug	2.81769
hsa-miR-649	0.0817131	aaaccuguguuguucaagaguc	2.81769
hsa-miR-648	0.0817131	aagugugcagggcacuggu	2.81769
hsa-miR-646	0.0817131	aagcagcugccucugaggc	2.81769
hsa-miR-644	0.0817131	aguguggcuuucuuagagc	2.81769
hsa-miR-641	0.0817131	aaagacauaggauagagucaccuc	2.81769
hsa-miR-636	0.0817131	ugugcuugcucgucccgcccgca	2.81769
hsa-miR-629*	0.0817131	guucucccaacguaagcccagc	2.81769
hsa-miR-624	0.0817131	cacaagguauugguauuaccu	2.81769
hsa-miR-618	0.0817131	aaacucuacuuguccuucugagu	2.81769
hsa-miR-609	0.0817131	aggguguuucucucaucucu	2.81769
hsa-miR-606	0.0817131	aaacuacugaaaaucaaagau	2.81769
hsa-miR-593*	0.0817131	aggcaccagccaggcauugcucagc	2.81769
hsa-miR-590-3p	0.0817131	uaauuuuauguauaagcuagu	2.81769
hsa-miR-587	0.0817131	uuuccauaggugaugagucac	2.81769
hsa-miR-584	0.0817131	uuaugguuugccugggacugag	2.81769
hsa-miR-583	0.0817131	caaagaggaaggucccauuac	2.81769
hsa-miR-582-3p	0.0817131	uaacugguugaacaacugaacc	2.81769
hsa-miR-581	0.0817131	ucuuguguucucuagaucagu	2.81769
hsa-miR-577	0.0817131	uagauaaaauauugguaccug	2.81769
hsa-miR-576-5p	0.0817131	auucuaauuucuccacgucuuu	2.81769
hsa-miR-572	0.0817131	guccgcucggcgguggccca	2.81769
hsa-miR-569	0.0817131	aguuaaugaauccuggaaagu	2.81769
hsa-miR-568	0.0817131	auguauaaauguauacacac	2.81769
hsa-miR-561	0.0817131	caaaguuuaagauccuugaagu	2.81769
hsa-miR-558	0.0817131	ugagcugcuguaccaaaau	2.81769
hsa-miR-555	0.0817131	aggguaagcugaaccucugau	2.81769
hsa-miR-551a	0.0817131	gcgacccacucuugguuucca	2.81769
hsa-miR-549	0.0817131	ugacaacuauggaugagcucu	2.81769
hsa-miR-548j	0.0817131	aaaaguaauugcggucuuuggu	2.81769
hsa-miR-548b-5p	0.0817131	aaaaguaauugugguuuuggcc	2.81769
hsa-miR-548b-3p	0.0817131	caagaaccucaguugcuuuugu	2.81769
hsa-miR-545	0.0817131	ucagcaaacauuuauugugugc	2.81769
hsa-miR-523	0.0817131	gaacgcgcuucccuauagagggu	2.81769
hsa-miR-522*	0.0817131	cucuagagggaagcgcuuucug	2.81769
hsa-miR-521	0.0817131	aacgcacuucccuuuagagugu	2.81769
hsa-miR-520g	0.0817131	acaaagugcuucccuuuagagugu	2.81769
hsa-miR-520e	0.0817131	aaagugcuuccuuuuugaggg	2.81769
hsa-miR-520b	0.0817131	aaagugcuuccuuuuagaggg	2.81769
hsa-miR-519c-3p	0.0817131	aaagugcaucuuuuuagaggau	2.81769
hsa-miR-518f	0.0817131	gaaagcgcuucucuuuagagg	2.81769
hsa-miR-514	0.0817131	auugacacuucugugaguaga	2.81769
hsa-miR-513a-3p	0.0817131	uaaauuucaccuuucugagaagg	2.81769
hsa-miR-508-5p	0.0817131	uacuccagagggcgucacucaug	2.81769
hsa-miR-499-3p	0.0817131	aacaucacagcaagucugugcu	2.81769
hsa-miR-487b	0.0817131	aaucguacagggucauccacuu	2.81769
hsa-miR-485-5p	0.0817131	agaggcuggccgugaugaauuc	2.81769
hsa-miR-452*	0.0817131	cucaucugcaaagaaguaagug	2.81769
hsa-miR-449b	0.0817131	aggcaguguauuguuagcuggc	2.81769
hsa-miR-424	0.0817131	cagcagcaauucauguuuugaa	2.81769
hsa-miR-411*	0.0817131	uauguaacacgguccacuaacc	2.81769
hsa-miR-409-5p	0.0817131	agguuacccgagcaacuuugcau	2.81769
hsa-miR-384	0.0817131	auuccuagaaauuguucaua	2.81769
hsa-miR-380*	0.0817131	ugguugaccauagaacaugcgc	2.81769
hsa-miR-374b*	0.0817131	cuuagcagguuguauuaucauu	2.81769
hsa-miR-374a*	0.0817131	cuuaucagauuguauuguaauu	2.81769
hsa-miR-369-5p	0.0817131	agaucgaccguguuauauucgc	2.81769
hsa-miR-34c-3p	0.0817131	aaucacuaaccacacggccagg	2.81769
hsa-miR-34a*	0.0817131	caaucagcaaguauacugcccu	2.81769
hsa-miR-325	0.0817131	ccuaguagguguccaguaagugu	2.81769
hsa-miR-30d*	0.0817131	cuuucagucagauguuugcugc	2.81769
hsa-miR-302f	0.0817131	uaauugcuuccauguuu	2.81769
hsa-miR-302e	0.0817131	uaagugcuuccaugcuu	2.81769
hsa-miR-302c	0.0817131	uaagugcuuccauguuucagugg	2.81769
hsa-miR-29b-2*	0.0817131	cugguuucacaugguggcuuag	2.81769
hsa-miR-216b	0.0817131	aaaucucugcaggcaaauguga	2.81769
hsa-miR-214*	0.0817131	ugccugucuacacuugcugugc	2.81769
hsa-miR-212	0.0817131	uaacagucuccagucacggcc	2.81769
hsa-miR-200c	0.0817131	uaauacugccggguaaugaugga	2.81769
hsa-miR-200b	0.0817131	uaauacugccugguaaugauga	2.81769
hsa-miR-200a*	0.0817131	caucuuaccggacagugcugga	2.81769
hsa-miR-199b-3p	0.0817131	acaguagucugcacauugguua	2.81769
hsa-miR-193b	0.0817131	aacuggcccucaaagucccgcu	2.81769
hsa-miR-193a-3p	0.0817131	aacuggccuacaaagucccagu	2.81769
hsa-miR-192*	0.0817131	cugccaauuccauaggucacag	2.81769
hsa-miR-1912	0.0817131	uacccagagcaugcagugugaa	2.81769
hsa-miR-1911*	0.0817131	caccaggcauuguggucucc	2.81769
hsa-miR-1911	0.0817131	ugaguaccgccaugucuguuggg	2.81769
hsa-miR-18b	0.0817131	uaaggugcaucuagugcaguuag	2.81769
hsa-miR-1827	0.0817131	ugaggcaguagauugaau	2.81769
hsa-miR-181c*	0.0817131	aaccaucgaccguugaguggac	2.81769
hsa-miR-16-1*	0.0817131	ccaguauuaacugugcugcuga	2.81769
hsa-miR-154*	0.0817131	aaucauacacgguugaccuauu	2.81769
hsa-miR-1539	0.0817131	uccugcgcgucccagaugccc	2.81769
hsa-miR-153	0.0817131	uugcauagucacaaaagugauc	2.81769
hsa-miR-149	0.0817131	ucuggcuccgugucuucacuccc	2.81769
hsa-miR-147b	0.0817131	gugugcggaaaugcuucugcua	2.81769
hsa-miR-147	0.0817131	guguguggaaaugcuucugc	2.81769
hsa-miR-146b-3p	0.0817131	ugcccuguggacucaguucugg	2.81769
hsa-miR-146a*	0.0817131	ccucugaaauucaguucuucag	2.81769
hsa-miR-1468	0.0817131	cuccguuugccuguuucgcug	2.81769
hsa-miR-144	0.0817131	uacaguauagaugauguacu	2.81769
hsa-miR-142-5p	0.0817131	cauaaaguagaaagcacuacu	2.81769
hsa-miR-141	0.0817131	uaacacugucugguaaagaugg	2.81769
hsa-miR-137	0.0817131	uuauugcuuaagaauacgcguag	2.81769
hsa-miR-135b*	0.0817131	auguagggcuaaaagccauggg	2.81769
hsa-miR-133a	0.0817131	uuugguccccuucaaccagcug	2.81769
hsa-miR-1324	0.0817131	ccagacagaauucuaugcacuuuc	2.81769
hsa-miR-1322	0.0817131	gaugaugcugcugaugcug	2.81769
hsa-miR-130a*	0.0817131	uucacauugugcuacugucugc	2.81769
hsa-miR-1289	0.0817131	uggaguccaggaaucugcauuuu	2.81769
hsa-miR-1284	0.0817131	ucuauacagacccuggcuuuuc	2.81769
hsa-miR-1277	0.0817131	uacguagauauauauguauuuu	2.81769
hsa-miR-1272	0.0817131	gaugaugauggcagcaaauucugaaa	2.81769
hsa-miR-1270	0.0817131	cuggagauauggaagagcugugu	2.81769
hsa-miR-1262	0.0817131	augggugaauuuguagaaggau	2.81769
hsa-miR-1251	0.0817131	acucuagcugccaaaggcgcu	2.81769
hsa-miR-1247	0.0817131	acccgucccguucguccccgga	2.81769
hsa-miR-122	0.0817131	uggagugugacaaugguguuug	2.81769
hsa-miR-1205	0.0817131	ucugcaggguuugcuuugag	2.81769
hsa-miR-1201	0.0817131	agccugauuaaacacaugcucuga	2.81769
hsa-miR-1185	0.0817131	agaggauacccuuuguauguu	2.81769
hsa-miR-10a	0.0817131	uacccuguagauccgaauuugug	2.81769
hsa-miR-105	0.0817131	ucaaaugcucagacuccuguggu	2.81769
hsa-miR-103-as	0.0817131	ucauagcccuguacaaugcugcu	2.81769
hsa-let-7f-2*	0.0817131	cuauacagucuacugucuuucc	2.81769
hsa-let-7f-1*	0.0817131	cuauacaaucuauugccuuccc	2.81769
hsa-let-7c*	0.0817131	uagaguuacacccugggaguua	2.81769
hsa-miR-363	0.0815715	aauugcacgguauccaucugua	2.81281
hsa-miR-30c	0.0809291	uguaaacauccuacacucucagc	2.79066
hsa-miR-30b	0.0808819	uguaaacauccuacacucagcu	2.78903
hsa-miR-148a	0.0808819	ucagugcacuacagaacuuugu	2.78903
hsa-miR-21	0.0808819	uagcuuaucagacugauguuga	2.78903
hsa-miR-1908	0.0803099	cggcggggacggcgauugguc	2.76931
hsa-miR-222	0.0803099	agcuacaucuggcuacugggu	2.76931
hsa-miR-1292	0.0803099	ugggaacggguuccggcagacgcug	2.76931
hsa-miR-1207-5p	0.0803099	uggcagggaggcugggagggg	2.76931
hsa-miR-518a-5p	0.0741006	cugcaaagggaagcccuuuc	2.55519
hsa-miR-26a	0.070088	uucaaguaauccaggauaggcu	2.41683
hsa-miR-335	0.0698103	ucaagagcaauaacgaaaaaugu	2.40725
hsa-miR-1301	0.0679022	uugcagcugccugggagugacuuc	2.34146
hsa-miR-1291	0.065674	uggcccugacugaagaccagcagu	2.26462
hsa-miR-1244	0.065674	aaguaguugguuuguaugagaugguu	2.26462
hsa-miR-939	0.0627793	uggggagcugaggcucugggggug	2.1648
hsa-miR-363*	0.0627793	cggguggaucacgaugcaauuu	2.1648
hsa-miR-1913	0.0627793	ucugcccccuccgcugcugcca	2.1648
hsa-miR-17	0.0609384	caaagugcuuacagugcagguag	2.10132
hsa-miR-1293	0.0591878	uggguggucuggagauuugugc	2.04096
hsa-miR-92b*	0.0587999	agggacgggacgcggugcagug	2.02758
hsa-miR-632	0.0587757	gugucugcuuccuguggga	2.02675
hsa-miR-624*	0.0587757	uaguaccaguaccuuguguuca	2.02675
hsa-miR-520f	0.0587757	aagugcuuccuuuuagaggguu	2.02675
hsa-miR-519b-3p	0.0587757	aaagugcauccuuuuagagguu	2.02675
hsa-miR-491-3p	0.0587757	cuuaugcaagauucccuucuac	2.02675
hsa-miR-155	0.0587757	uuaaugcuaaucgugauaggggu	2.02675
hsa-miR-1295	0.0587757	uuaggccgcagaucuggguga	2.02675
hsa-miR-1269	0.0587757	cuggacugagccgugcuacugg	2.02675
hsa-miR-576-3p	0.0587757	aagauguggaaaaauuggaauc	2.02675
hsa-miR-552	0.0587757	aacaggugacugguuagacaa	2.02675
hsa-miR-23a*	0.0587757	gggguuccuggggaugggauuu	2.02675
hsa-miR-194*	0.0587757	ccaguggggcugcuguuaucug	2.02675
hsa-miR-30d	0.058105	uguaaacauccccgacuggaag	2.00362
hsa-miR-494	0.0572418	ugaaacauacacgggaaaccuc	1.97386
hsa-miR-182	0.0546915	uuuggcaaugguagaacucacacu	1.88591
hsa-miR-1228*	0.0546915	gugggcgggggcaggugugug	1.88591
hsa-miR-99b*	0.053328	caagcucgugucuguggguccg	1.8389
hsa-miR-99a*	0.053328	caagcucgcuucuaugggucug	1.8389
hsa-miR-96*	0.053328	aaucaugugcagugccaauaug	1.8389
hsa-miR-943	0.053328	cugacuguugccguccuccag	1.8389
hsa-miR-934	0.053328	ugucuacuacuggagacacugg	1.8389
hsa-miR-924	0.053328	agagucuugugaugucuugc	1.8389
hsa-miR-9*	0.053328	auaaagcuagauaaccgaaagu	1.8389
hsa-miR-9	0.053328	ucuuugguuaucuagcuguauga	1.8389
hsa-miR-892b	0.053328	cacuggcuccuuucuggguaga	1.8389
hsa-miR-891b	0.053328	ugcaacuuaccugagucauuga	1.8389
hsa-miR-888	0.053328	uacucaaaaagcugucaguca	1.8389
hsa-miR-876-5p	0.053328	uggauuucuuugugaaucacca	1.8389
hsa-miR-876-3p	0.053328	uggugguuuacaaaguaauuca	1.8389
hsa-miR-802	0.053328	caguaacaaagauucauccuugu	1.8389
hsa-miR-744*	0.053328	cuguugccacuaaccucaaccu	1.8389
hsa-miR-708*	0.053328	caacuagacugugagcuucuag	1.8389
hsa-miR-708	0.053328	aaggagcuuacaaucuagcuggg	1.8389
hsa-miR-675b	0.053328	cuguaugcccucaccgcuca	1.8389
hsa-miR-660	0.053328	uacccauugcauaucggaguug	1.8389
hsa-miR-657	0.053328	ggcagguucucacccucucuagg	1.8389
hsa-miR-635	0.053328	acuugggcacugaaacaaugucc	1.8389
hsa-miR-628-5p	0.053328	augcugacauauuuacuagagg	1.8389
hsa-miR-628-3p	0.053328	ucuaguaagaguggcagucga	1.8389
hsa-miR-620	0.053328	auggagauagauauagaaau	1.8389
hsa-miR-617	0.053328	agacuucccauuugaagguggc	1.8389
hsa-miR-616	0.053328	agucauuggaggguuugagcag	1.8389
hsa-miR-615-3p	0.053328	uccgagccugggucucccucuu	1.8389
hsa-miR-612	0.053328	gcugggcagggcuucugagcuccuu	1.8389
hsa-miR-605	0.053328	uaaaucccauggugccuucuccu	1.8389
hsa-miR-591	0.053328	agaccauggguucucauugu	1.8389
hsa-miR-590-5p	0.053328	gagcuuauucauaaaagugcag	1.8389
hsa-miR-585	0.053328	ugggcguaucuguaugcua	1.8389
hsa-miR-574-3p	0.053328	cacgcucaugcacacacccaca	1.8389
hsa-miR-570	0.053328	cgaaaacagcaauuaccuuugc	1.8389
hsa-miR-567	0.053328	aguauguucuuccaggacagaac	1.8389
hsa-miR-566	0.053328	gggcgccugugaucccaac	1.8389
hsa-miR-556-5p	0.053328	gaugagcucauuguaauaugag	1.8389
hsa-miR-553	0.053328	aaaacggugagauuuuguuuu	1.8389
hsa-miR-550	0.053328	agugccugagggaguaagagccc	1.8389
hsa-miR-548n	0.053328	caaaaguaauuguggauuuugu	1.8389
hsa-miR-548k	0.053328	aaaaguacuugcggauuuugcu	1.8389
hsa-miR-548g	0.053328	aaaacuguaauuacuuuuguac	1.8389
hsa-miR-548d-5p	0.053328	aaaaguaauugugguuuuugcc	1.8389
hsa-miR-548a-5p	0.053328	aaaaguaauugcgaguuuuacc	1.8389
hsa-miR-545*	0.053328	ucaguaaauguuuauuagauga	1.8389
hsa-miR-525-3p	0.053328	gaaggcgcuucccuuuagagcg	1.8389
hsa-miR-520c-3p	0.053328	aaagugcuuccuuuuagagggu	1.8389
hsa-miR-520a-3p	0.053328	aaagugcuucccuuuggacugu	1.8389
hsa-miR-519d	0.053328	caaagugccucccuuuagagug	1.8389
hsa-miR-519a	0.053328	aaagugcauccuuuuagagugu	1.8389
hsa-miR-518b	0.053328	caaagcgcuccccuuuagaggu	1.8389
hsa-miR-516a-3p	0.053328	ugcuuccuuucagagggu	1.8389
hsa-miR-515-3p	0.053328	gagugccuucuuuuggagcguu	1.8389
hsa-miR-511	0.053328	gugucuuuugcucugcaguca	1.8389
hsa-miR-509-3p	0.053328	ugauugguacgucuguggguag	1.8389
hsa-miR-506	0.053328	uaaggcacccuucugaguaga	1.8389
hsa-miR-497*	0.053328	caaaccacacugugguguuaga	1.8389
hsa-miR-497	0.053328	cagcagcacacugugguuugu	1.8389
hsa-miR-493	0.053328	ugaaggucuacugugugccagg	1.8389
hsa-miR-492	0.053328	aggaccugcgggacaagauucuu	1.8389
hsa-miR-491-5p	0.053328	aguggggaacccuuccaugagg	1.8389
hsa-miR-490-5p	0.053328	ccauggaucuccaggugggu	1.8389
hsa-miR-489	0.053328	gugacaucacauauacggcagc	1.8389
hsa-miR-488*	0.053328	cccagauaauggcacucucaa	1.8389
hsa-miR-488	0.053328	uugaaaggcuauuucuugguc	1.8389
hsa-miR-455-5p	0.053328	uaugugccuuuggacuacaucg	1.8389
hsa-miR-450b-3p	0.053328	uugggaucauuuugcauccaua	1.8389
hsa-miR-432*	0.053328	cuggauggcuccuccaugucu	1.8389
hsa-miR-431*	0.053328	caggucgucuugcagggcuucu	1.8389
hsa-miR-429	0.053328	uaauacugucugguaaaaccgu	1.8389
hsa-miR-422a	0.053328	acuggacuuagggucagaaggc	1.8389
hsa-miR-410	0.053328	aauauaacacagauggccugu	1.8389
hsa-miR-380	0.053328	uauguaauaugguccacaucuu	1.8389
hsa-miR-376b	0.053328	aucauagaggaaaauccauguu	1.8389
hsa-miR-376a*	0.053328	guagauucuccuucuaugagua	1.8389
hsa-miR-376a	0.053328	aucauagaggaaaauccacgu	1.8389
hsa-miR-372	0.053328	aaagugcugcgacauuugagcgu	1.8389
hsa-miR-369-3p	0.053328	aauaauacaugguugaucuuu	1.8389
hsa-miR-367	0.053328	aauugcacuuuagcaaugguga	1.8389
hsa-miR-34c-5p	0.053328	aggcaguguaguuagcugauugc	1.8389
hsa-miR-34a	0.053328	uggcagugucuuagcugguugu	1.8389
hsa-miR-346	0.053328	ugucugcccgcaugccugccucu	1.8389
hsa-miR-33b*	0.053328	cagugccucggcagugcagccc	1.8389
hsa-miR-33b	0.053328	gugcauugcuguugcauugc	1.8389
hsa-miR-33a	0.053328	gugcauuguaguugcauugca	1.8389
hsa-miR-337-3p	0.053328	cuccuauaugaugccuuucuuc	1.8389
hsa-miR-330-3p	0.053328	gcaaagcacacggccugcagaga	1.8389
hsa-miR-324-5p	0.053328	cgcauccccuagggcauuggugu	1.8389
hsa-miR-323-3p	0.053328	cacauuacacggucgaccucu	1.8389
hsa-miR-32*	0.053328	caauuuagugugugugauauuu	1.8389
hsa-miR-32	0.053328	uauugcacauuacuaaguugca	1.8389
hsa-miR-31*	0.053328	ugcuaugccaacauauugccau	1.8389
hsa-miR-302d	0.053328	uaagugcuuccauguuugagugu	1.8389
hsa-miR-302a*	0.053328	acuuaaacguggauguacuugcu	1.8389
hsa-miR-301b	0.053328	cagugcaaugauauugucaaagc	1.8389
hsa-miR-300	0.053328	uauacaagggcagacucucucu	1.8389
hsa-miR-299-5p	0.053328	ugguuuaccgucccacauacau	1.8389
hsa-miR-222*	0.053328	cucaguagccaguguagauccu	1.8389
hsa-miR-220a	0.053328	ccacaccguaucugacacuuu	1.8389
hsa-miR-219-5p	0.053328	ugauuguccaaacgcaauucu	1.8389
hsa-miR-219-1-3p	0.053328	agaguugagucuggacgucccg	1.8389
hsa-miR-21*	0.053328	caacaccagucgaugggcugu	1.8389
hsa-miR-202*	0.053328	uuccuaugcauauacuucuuug	1.8389
hsa-miR-196b	0.053328	uagguaguuuccuguuguuggg	1.8389
hsa-miR-182*	0.053328	ugguucuagacuugccaacua	1.8389
hsa-miR-181d	0.053328	aacauucauuguugucggugggu	1.8389
hsa-miR-16-2*	0.053328	ccaauauuacugugcugcuuua	1.8389
hsa-miR-15a*	0.053328	caggccauauugugcugccuca	1.8389
hsa-miR-1537	0.053328	aaaaccgucuaguuacaguugu	1.8389
hsa-miR-138-2*	0.053328	gcuauuucacgacaccaggguu	1.8389
hsa-miR-132*	0.053328	accguggcuuucgauuguuacu	1.8389
hsa-miR-1294	0.053328	ugugagguuggcauuguugucu	1.8389
hsa-miR-1287	0.053328	ugcuggaucagugguucgaguc	1.8389
hsa-miR-1286	0.053328	ugcaggaccaagaugagcccu	1.8389
hsa-miR-1285	0.053328	ucugggcaacaaagugagaccu	1.8389
hsa-miR-1271	0.053328	cuuggcaccuagcaagcacuca	1.8389
hsa-miR-127-5p	0.053328	cugaagcucagagggcucugau	1.8389
hsa-miR-1263	0.053328	augguacccuggcauacugagu	1.8389
hsa-miR-125a-5p	0.053328	ucccugagacccuuuaaccuguga	1.8389
hsa-miR-1254	0.053328	agccuggaagcuggagccugcagu	1.8389
hsa-miR-124*	0.053328	cguguucacagcggaccuugau	1.8389
hsa-miR-1224-3p	0.053328	ccccaccuccucucuccucag	1.8389
hsa-miR-122*	0.053328	aacgccauuaucacacuaaaua	1.8389
hsa-miR-1197	0.053328	uaggacacauggucuacuucu	1.8389
hsa-miR-106a*	0.053328	cugcaauguaagcacuucuuac	1.8389
hsa-miR-320a	0.0526867	aaaagcuggguugagagggcga	1.81678
hsa-miR-942	0.0526236	ucuucucuguuuuggccaugug	1.81461
hsa-miR-765	0.0526236	uggaggagaaggaaggugaug	1.81461
hsa-miR-651	0.0526236	uuuaggauaagcuugacuuuug	1.81461
hsa-miR-586	0.0526236	uaugcauuguauuuuuaggucc	1.81461
hsa-miR-550*	0.0526236	ugucuuacucccucaggcacau	1.81461
hsa-miR-502-3p	0.0526236	aaugcaccugggcaaggauuca	1.81461
hsa-miR-370	0.0526236	gccugcugggguggaaccuggu	1.81461
hsa-miR-362-5p	0.0526236	aauccuuggaaccuaggugugagu	1.81461
hsa-miR-33a*	0.0526236	caauguuuccacagugcaucac	1.81461
hsa-miR-29a*	0.0526236	acugauuucuuuugguguucag	1.81461
hsa-miR-1280	0.0526236	ucccaccgcugccaccc	1.81461
hsa-miR-128	0.0526236	ucacagugaaccggucucuuu	1.81461
hsa-miR-125b-1*	0.0525879	acggguuaggcucuugggagcu	1.81338
hsa-miR-1826	0.0525879	auugaucaucgacacuucgaacgcaau	1.81338
hsa-miR-342-3p	0.0508126	ucucacacagaaaucgcacccgu	1.75216
hsa-miR-513c	0.0425756	uucucaaggaggugucguuuau	1.46812
hsa-miR-1275	0.0417482	gugggggagaggcuguc	1.43959
hsa-miR-542-5p	0.0417482	ucggggaucaucaugucacgaga	1.43959
hsa-miR-524-5p	0.0404328	cuacaaagggaagcacuuucuc	1.39423
hsa-miR-516a-5p	0.0404328	uucucgaggaaagaagcacuuuc	1.39423
hsa-miR-92b	0.0392659	uauugcacucgucccggccucc	1.354
hsa-miR-923	0.0392659	gucagcggaggaaaagaaacu	1.354
hsa-miR-888*	0.0370401	gacugacaccucuuugggugaa	1.27724
hsa-miR-877*	0.0370401	uccucuucucccuccucccag	1.27724
hsa-miR-579	0.0370401	uucauuugguauaaaccgcgauu	1.27724
hsa-miR-548a-3p	0.0370401	caaaacuggcaauuacuuuugc	1.27724
hsa-miR-520h	0.0370401	acaaagugcuucccuuuagagu	1.27724
hsa-miR-517b	0.0370401	ucgugcaucccuuuagaguguu	1.27724
hsa-miR-512-3p	0.0370401	aagugcugucauagcugagguc	1.27724
hsa-miR-508-3p	0.0370401	ugauuguagccuuuuggaguaga	1.27724
hsa-miR-379*	0.0370401	uauguaacaugguccacuaacu	1.27724
hsa-miR-302a	0.0370401	uaagugcuuccauguuuugguga	1.27724
hsa-miR-146b-5p	0.0370401	ugagaacugaauuccauaggcu	1.27724
hsa-miR-1299	0.0370401	uucuggaauucugugugaggga	1.27724
hsa-miR-920	0.0370401	ggggagcuguggaagcagua	1.27724
hsa-miR-610	0.0370401	ugagcuaaaugugugcuggga	1.27724
hsa-miR-520d-5p	0.0370401	cuacaaagggaagcccuuuc	1.27724
hsa-miR-519c-5p	0.0370401	cucuagagggaagcgcuuucug	1.27724
hsa-miR-518e*	0.0370401	cucuagagggaagcgcuuucug	1.27724
hsa-miR-510	0.0370401	uacucaggagaguggcaaucac	1.27724
hsa-miR-432	0.0370401	ucuuggaguaggucauugggugg	1.27724
hsa-miR-379	0.0370401	ugguagacuauggaacguagg	1.27724
hsa-miR-373*	0.0370401	acucaaaaugggggcgcuuucc	1.27724
hsa-miR-1305	0.0370401	uuuucaacucuaaugggagaga	1.27724
hsa-miR-22*	0.0343954	aguucuucaguggcaagcuuua	1.18605
hsa-miR-92a	0.0322108	uauugcacuugucccggccugu	1.11072
hsa-miR-513a-5p	0.0307091	uucacagggaggugucau	1.05893
hsa-miR-1202	0.0307091	gugccagcugcagugggggag	1.05893
hsa-miR-1308	0.0295849	gcaugggugguucagugg	1.02017
hsa-miR-877	0.0287865	guagaggagauggcgcaggg	0.992639
hsa-miR-766	0.0287865	acuccagccccacagccucagc	0.992639
hsa-miR-720	0.0287865	ucucgcuggggccucca	0.992639
hsa-miR-671-5p	0.0287865	aggaagcccuggaggggcuggag	0.992639
hsa-miR-551b*	0.0287865	gaaaucaagcgugggugagacc	0.992639
hsa-miR-548m	0.0287865	caaagguauuugugguuuuug	0.992639
hsa-miR-520c-5p	0.0287865	cucuagagggaagcacuuucug	0.992639
hsa-miR-518d-5p	0.0287865	cucuagagggaagcacuuucug	0.992639
hsa-miR-500*	0.0287865	augcaccugggcaaggauucug	0.992639
hsa-miR-498	0.0287865	uuucaagccagggggcguuuuuc	0.992639
hsa-miR-338-3p	0.0287865	uccagcaucagugauuuuguug	0.992639
hsa-miR-330-5p	0.0287865	ucucugggccugugucuuaggc	0.992639
hsa-miR-26a-2*	0.0287865	ccuauucuugauuacuuguuuc	0.992639
hsa-miR-25*	0.0287865	aggcggagacuugggcaauug	0.992639
hsa-miR-139-3p	0.0287865	ggagacgcggcccuguuggagu	0.992639
hsa-miR-1300	0.0287865	uugagaaggaggcugcug	0.992639
hsa-miR-1225-5p	0.0287865	guggguacggcccagugggggg	0.992639
hsa-miR-1183	0.0287865	cacuguaggugauggugagagugggca	0.992639
hsa-miR-944	0.0261228	aaauuauuguacaucggaugag	0.900787
hsa-miR-941	0.0261228	cacccggcugugugcacaugugc	0.900787
hsa-miR-935	0.0261228	ccaguuaccgcuuccgcuaccgc	0.900787
hsa-miR-770-5p	0.0261228	uccaguaccacgugucagggcca	0.900787
hsa-miR-767-5p	0.0261228	ugcaccaugguugucugagcaug	0.900787
hsa-miR-661	0.0261228	ugccugggucucuggccugcgcgu	0.900787
hsa-miR-650	0.0261228	aggaggcagcgcucucaggac	0.900787
hsa-miR-633	0.0261228	cuaauaguaucuaccacaauaaa	0.900787
hsa-miR-626	0.0261228	agcugucugaaaaugucuu	0.900787
hsa-miR-621	0.0261228	ggcuagcaacagcgcuuaccu	0.900787
hsa-miR-613	0.0261228	aggaauguuccuucuuugcc	0.900787
hsa-miR-589*	0.0261228	ucagaacaaaugccgguucccaga	0.900787
hsa-miR-582-5p	0.0261228	uuacaguuguucaaccaguuacu	0.900787
hsa-miR-580	0.0261228	uugagaaugaugaaucauuagg	0.900787
hsa-miR-573	0.0261228	cugaagugauguguaacugaucag	0.900787
hsa-miR-559	0.0261228	uaaaguaaauaugcaccaaaa	0.900787
hsa-miR-556-3p	0.0261228	auauuaccauuagcucaucuuu	0.900787
hsa-miR-548o	0.0261228	ccaaaacugcaguuacuuuugc	0.900787
hsa-miR-548c-3p	0.0261228	caaaaaucucaauuacuuuugc	0.900787
hsa-miR-539	0.0261228	ggagaaauuauccuuggugugu	0.900787
hsa-miR-518e	0.0261228	aaagcgcuucccuucagagug	0.900787
hsa-miR-518c	0.0261228	caaagcgcuucucuuuagagugu	0.900787
hsa-miR-517c	0.0261228	aucgugcauccuuuuagagugu	0.900787
hsa-miR-512-5p	0.0261228	cacucagccuugagggcacuuuc	0.900787
hsa-miR-504	0.0261228	agacccuggucugcacucuauc	0.900787
hsa-miR-487a	0.0261228	aaucauacagggacauccaguu	0.900787
hsa-miR-485-3p	0.0261228	gucauacacggcucuccucucu	0.900787
hsa-miR-452	0.0261228	aacuguuugcagaggaaacuga	0.900787
hsa-miR-450a	0.0261228	uuuugcgauguguuccuaauau	0.900787
hsa-miR-448	0.0261228	uugcauauguaggaugucccau	0.900787
hsa-miR-412	0.0261228	acuucaccugguccacuagccgu	0.900787
hsa-miR-381	0.0261228	uauacaagggcaagcucucugu	0.900787
hsa-miR-377*	0.0261228	agagguugcccuuggugaauuc	0.900787
hsa-miR-373	0.0261228	gaagugcuucgauuuuggggugu	0.900787
hsa-miR-367*	0.0261228	acuguugcuaauaugcaacucu	0.900787
hsa-miR-337-5p	0.0261228	gaacggcuucauacaggaguu	0.900787
hsa-miR-331-5p	0.0261228	cuagguauggucccagggaucc	0.900787
hsa-miR-329	0.0261228	aacacaccugguuaaccucuuu	0.900787
hsa-miR-27a*	0.0261228	agggcuuagcugcuugugagca	0.900787
hsa-miR-26a-1*	0.0261228	ccuauucuugguuacuugcacg	0.900787
hsa-miR-218-1*	0.0261228	augguuccgucaagcaccaugg	0.900787
hsa-miR-217	0.0261228	uacugcaucaggaacugauugga	0.900787
hsa-miR-20a*	0.0261228	acugcauuaugagcacuuaaag	0.900787
hsa-miR-208a	0.0261228	auaagacgagcaaaaagcuugu	0.900787
hsa-miR-200b*	0.0261228	caucuuacugggcagcauugga	0.900787
hsa-miR-200a	0.0261228	uaacacugucugguaacgaugu	0.900787
hsa-miR-190	0.0261228	ugauauguuugauauauuaggu	0.900787
hsa-miR-183*	0.0261228	gugaauuaccgaagggccauaa	0.900787
hsa-miR-141*	0.0261228	caucuuccaguacaguguugga	0.900787
hsa-miR-136*	0.0261228	caucaucgucucaaaugagucu	0.900787
hsa-miR-135a	0.0261228	uauggcuuuuuauuccuauguga	0.900787
hsa-miR-133b	0.0261228	uuugguccccuucaaccagcua	0.900787
hsa-miR-127-3p	0.0261228	ucggauccgucugagcuuggcu	0.900787
hsa-miR-1243	0.0261228	aacuggaucaauuauaggagug	0.900787
hsa-miR-101*	0.0261228	caguuaucacagugcugaugcu	0.900787
hsa-miR-100*	0.0261228	caagcuuguaucuauagguaug	0.900787
hsa-let-7i*	0.0261228	cugcgcaagcuacugccuugcu	0.900787
hsa-let-7e*	0.0261228	cuauacggccuccuagcuuucc	0.900787
hsa-let-7a*	0.0261228	cuauacaaucuacugucuuuc	0.900787
hsa-miR-191*	0.025079	gcugcgcuuggauuucgucccc	0.864793
hsa-miR-187	0.025079	ucgugucuuguguugcagccgg	0.864793
hsa-miR-320c	0.0240368	aaaagcuggguugagagggu	0.828855
hsa-miR-589	0.0221084	ugagaaccacgucugcucugag	0.762357
hsa-miR-502-5p	0.0221084	auccuugcuaucugggugcua	0.762357
hsa-miR-483-5p	0.0221084	aagacgggaggaaagaagggag	0.762357
hsa-miR-340	0.0221084	uuauaaagcaaugagacugauu	0.762357
hsa-miR-190b	0.0221084	ugauauguuugauauuggguu	0.762357
hsa-miR-186	0.0221084	caaagaauucuccuuuugggcu	0.762357
hsa-miR-148b	0.0221084	ucagugcaucacagaacuuugu	0.762357
hsa-miR-1227	0.0221084	cgugccacccuuuuccccag	0.762357
hsa-miR-320b	0.019796	aaaagcuggguugagagggcaa	0.682621
hsa-miR-486-5p	0.0193875	uccuguacugagcugccccgag	0.668534
hsa-miR-1538	0.0193875	cggcccgggcugcugcuguuccu	0.668534
hsa-miR-149*	0.0190143	agggagggacgggggcugugc	0.655666
hsa-miR-890	0.0187416	uacuuggaaaggcaucaguug	0.646261
hsa-miR-873	0.0187416	gcaggaacuugugagucuccu	0.646261
hsa-miR-654-3p	0.0187416	uaugucugcugaccaucaccuu	0.646261
hsa-miR-643	0.0187416	acuuguaugcuagcucagguag	0.646261
hsa-miR-642	0.0187416	gucccucuccaaaugugucuug	0.646261
hsa-miR-630	0.0187416	aguauucuguaccagggaaggu	0.646261
hsa-miR-623	0.0187416	aucccuugcaggggcuguugggu	0.646261
hsa-miR-600	0.0187416	acuuacagacaagagccuugcuc	0.646261
hsa-miR-598	0.0187416	uacgucaucguugucaucguca	0.646261
hsa-miR-596	0.0187416	aagccugcccggcuccucggg	0.646261
hsa-miR-571	0.0187416	ugaguuggccaucugagugag	0.646261
hsa-miR-548p	0.0187416	uagcaaaaacugcaguuacuuu	0.646261
hsa-miR-548l	0.0187416	aaaaguauuugcggguuuuguc	0.646261
hsa-miR-548i	0.0187416	aaaaguaauugcggauuuugcc	0.646261
hsa-miR-548e	0.0187416	aaaaacugagacuacuuuugca	0.646261
hsa-miR-548c-5p	0.0187416	aaaaguaauugcgguuuuugcc	0.646261
hsa-miR-543	0.0187416	aaacauucgcggugcacuucuu	0.646261
hsa-miR-541	0.0187416	uggugggcacagaaucuggacu	0.646261
hsa-miR-524-3p	0.0187416	gaaggcgcuucccuuuggagu	0.646261
hsa-miR-523*	0.0187416	cucuagagggaagcgcuuucug	0.646261
hsa-miR-520d-3p	0.0187416	aaagugcuucucuuuggugggu	0.646261
hsa-miR-519e	0.0187416	aagugccuccuuuuagaguguu	0.646261
hsa-miR-519b-5p	0.0187416	cucuagagggaagcgcuuucug	0.646261
hsa-miR-518f*	0.0187416	cucuagagggaagcacuuucuc	0.646261
hsa-miR-509-3-5p	0.0187416	uacugcagacguggcaaucaug	0.646261
hsa-miR-486-3p	0.0187416	cggggcagcucaguacaggau	0.646261
hsa-miR-454*	0.0187416	acccuaucaauauugucucugc	0.646261
hsa-miR-382	0.0187416	gaaguuguucgugguggauucg	0.646261
hsa-miR-31	0.0187416	aggcaagaugcuggcauagcu	0.646261
hsa-miR-30c-1*	0.0187416	cugggagaggguuguuuacucc	0.646261
hsa-miR-296-5p	0.0187416	agggcccccccucaauccugu	0.646261
hsa-miR-27b	0.0187416	uucacaguggcuaaguucugc	0.646261
hsa-miR-224	0.0187416	caagucacuagugguuccguu	0.646261
hsa-miR-223*	0.0187416	cguguauuugacaagcugaguu	0.646261
hsa-miR-220c	0.0187416	acacagggcuguugugaagacu	0.646261
hsa-miR-219-2-3p	0.0187416	agaauuguggcuggacaucugu	0.646261
hsa-miR-211	0.0187416	uucccuuugucauccuucgccu	0.646261
hsa-miR-206	0.0187416	uggaauguaaggaagugugugg	0.646261
hsa-miR-203	0.0187416	gugaaauguuuaggaccacuag	0.646261
hsa-miR-19b-2*	0.0187416	aguuuugcagguuugcauuuca	0.646261
hsa-miR-1915*	0.0187416	accuugccuugcugcccgggcc	0.646261
hsa-miR-18b*	0.0187416	ugcccuaaaugccccuucuggc	0.646261
hsa-miR-1470	0.0187416	gcccuccgcccgugcaccccg	0.646261
hsa-miR-1264	0.0187416	caagucuuauuugagcaccuguu	0.646261
hsa-miR-1258	0.0187416	aguuaggauuaggucguggaa	0.646261
hsa-miR-1257	0.0187416	agugaaugauggguucugacc	0.646261
hsa-miR-1203	0.0187416	cccggagccaggaugcagcuc	0.646261
hsa-miR-1180	0.0187416	uuuccggcucgcgugggugugu	0.646261
hsa-let-7b*	0.0187416	cuauacaaccuacugccuuccc	0.646261
hsa-miR-150	0.0187416	ucucccaacccuuguaccagug	0.646261
hsa-miR-541*	0.0113898	aaaggauucugcugucggucccacu	0.392753
hsa-miR-515-5p	0.0113898	uucuccaaaagaaagcacuuucug	0.392753
hsa-miR-483-3p	0.0113898	ucacuccucuccucccgucuu	0.392753
hsa-miR-421	0.0113898	aucaacagacauuaauugggcgc	0.392753
hsa-miR-199a-3p	0.0113898	acaguagucugcacauugguua	0.392753
hsa-miR-196a*	0.0113898	cggcaacaagaaacugccugag	0.392753
hsa-miR-125b	0.0113898	ucccugagacccuaacuuguga	0.392753
hsa-miR-30b*	0.0113898	cugggagguggauguuuacuuc	0.392753
hsa-miR-302c*	0.0113898	uuuaacauggggguaccugcug	0.392753
hsa-miR-191	0.0113898	caacggaaucccaaaagcagcug	0.392753
hsa-miR-1276	0.0113898	uaaagagcccuguggagaca	0.392753
hsa-miR-221	0.0108309	agcuacauugucugcuggguuuc	0.37348
hsa-miR-1915	0.0101556	ccccagggcgacgcggcggg	0.350193
hsa-miR-938	0.0100535	ugcccuuaaaggugaacccagu	0.346671
hsa-miR-7	0.0100535	uggaagacuagugauuuuguugu	0.346671
hsa-miR-575	0.0100535	gagccaguuggacaggagc	0.346671
hsa-miR-505	0.0100535	cgucaacacuugcugguuuccu	0.346671
hsa-miR-371-5p	0.0100535	acucaaacugugggggcacu	0.346671
hsa-miR-326	0.0100535	ccucugggcccuuccuccag	0.346671
hsa-miR-30a*	0.0100535	cuuucagucggauguuugcagc	0.346671
hsa-miR-218	0.0100535	uugugcuugaucuaaccaugu	0.346671
hsa-miR-202	0.0100535	agagguauagggcaugggaa	0.346671
hsa-miR-1910	0.0100535	ccaguccugugccugccgccu	0.346671
hsa-miR-1909*	0.0100535	ugagugccggugccugcccug	0.346671
hsa-miR-150*	0.0100535	cugguacaggccugggggacag	0.346671
hsa-miR-129-5p	0.0100535	cuuuuugcggucugggcuugc	0.346671
hsa-miR-1237	0.0100535	uccuucugcuccgucccccag	0.346671
hsa-miR-1228	0.0100535	ucacaccugccucgcccccc	0.346671
hsa-miR-340*	0.00789825	uccgucucaguuacuuuauagc	0.272353
hsa-miR-769-3p	0.00763354	cugggaucuccggggucuugguu	0.263226
hsa-miR-634	0.00763354	aaccagcaccccaacuuuggac	0.263226
hsa-miR-1296	0.00763354	uuagggcccuggcuccaucucc	0.263226
hsa-miR-129*	0.00763354	aagcccuuaccccaaaaaguau	0.263226
hsa-miR-129-3p	0.00763354	aagcccuuaccccaaaaagcau	0.263226
hsa-miR-1282	0.00763354	ucguuugccuuuuucugcuu	0.263226
hsa-miR-1274a	0.00763354	gucccuguucaggcgcca	0.263226
hsa-miR-1236	0.00763354	ccucuuccccuugucucuccag	0.263226
hsa-miR-1233	0.00763354	ugagcccuguccucccgcag	0.263226
hsa-miR-1229	0.00763354	cucucaccacugcccucccacag	0.263226
hsa-miR-100	0.00763354	aacccguagauccgaacuugug	0.263226
hsa-miR-93	0.00688996	caaagugcuguucgugcagguag	0.237585
hsa-miR-320d	0.00688996	aaaagcuggguugagagga	0.237585
hsa-miR-501-3p	0.00687443	aaugcacccgggcaaggauucu	0.237049
hsa-miR-195*	0.00687443	ccaauauuggcugugcugcucc	0.237049
hsa-miR-142-3p	0.00687443	uguaguguuuccuacuuuaugga	0.237049
hsa-miR-138-1*	0.00687443	gcuacuucacaacaccagggcc	0.237049
hsa-miR-132	0.00687443	uaacagucuacagccauggucg	0.237049
hsa-miR-130b*	0.00687443	acucuuucccuguugcacuac	0.237049
hsa-miR-1267	0.00687443	ccuguugaaguguaaucccca	0.237049
hsa-let-7g*	0.00687443	cuguacaggccacugccuugc	0.237049
hsa-miR-608	0.00687443	aggggugguguugggacagcuccgu	0.237049
hsa-miR-296-3p	0.00687443	gaggguuggguggaggcucucc	0.237049
hsa-miR-214	0.00687443	acagcaggcacagacaggcagu	0.237049
hsa-miR-138	0.00687443	agcugguguugugaaucaggccg	0.237049
hsa-miR-135a*	0.00687443	uauagggauuggagccguggcg	0.237049
hsa-miR-92a-1*	0.00518844	agguugggaucgguugcaaugcu	0.178912
hsa-miR-875-3p	0.00518844	ccuggaaacacugagguugug	0.178912
hsa-miR-769-5p	0.00518844	ugagaccucuggguucugagcu	0.178912
hsa-miR-760	0.00518844	cggcucugggucugugggga	0.178912
hsa-miR-675	0.00518844	uggugcggagagggcccacagug	0.178912
hsa-miR-625	0.00518844	agggggaaaguucuauagucc	0.178912
hsa-miR-593	0.00518844	ugucucugcugggguuucu	0.178912
hsa-miR-520a-5p	0.00518844	cuccagagggaaguacuuucu	0.178912
hsa-miR-516b	0.00518844	aucuggagguaagaagcacuuu	0.178912
hsa-miR-501-5p	0.00518844	aauccuuugucccugggugaga	0.178912
hsa-miR-495	0.00518844	aaacaaacauggugcacuucuu	0.178912
hsa-miR-490-3p	0.00518844	caaccuggaggacuccaugcug	0.178912
hsa-miR-455-3p	0.00518844	gcaguccaugggcauauacac	0.178912
hsa-miR-450b-5p	0.00518844	uuuugcaauauguuccugaaua	0.178912
hsa-miR-409-3p	0.00518844	gaauguugcucggugaaccccu	0.178912
hsa-miR-383	0.00518844	agaucagaaggugauuguggcu	0.178912
hsa-miR-375	0.00518844	uuuguucguucggcucgcguga	0.178912
hsa-miR-34b*	0.00518844	uaggcagugucauuagcugauug	0.178912
hsa-miR-30c-2*	0.00518844	cugggagaaggcuguuuacucu	0.178912
hsa-miR-26b*	0.00518844	ccuguucuccauuacuuggcuc	0.178912
hsa-miR-204	0.00518844	uucccuuugucauccuaugccu	0.178912
hsa-miR-1914	0.00518844	cccugugcccggcccacuucug	0.178912
hsa-miR-1825	0.00518844	uccagugcccuccucucc	0.178912
hsa-miR-152	0.00518844	ucagugcaugacagaacuugg	0.178912
hsa-miR-148a*	0.00518844	aaaguucugagacacuccgacu	0.178912
hsa-miR-134	0.00518844	ugugacugguugaccagagggg	0.178912
hsa-miR-1321	0.00518844	cagggaggugaaugugau	0.178912
hsa-miR-1290	0.00518844	uggauuuuuggaucaggga	0.178912
hsa-miR-1281	0.00518844	ucgccuccuccucuccc	0.178912
hsa-miR-1231	0.00518844	gugucugggcggacagcugc	0.178912
hsa-miR-1184	0.00518844	ccugcagcgacuugauggcuucc	0.178912
hsa-miR-10b*	0.00518844	acagauucgauucuaggggaau	0.178912
hsa-miR-96	0.00245359	uuuggcacuagcacauuuuugcu	0.0846066
hsa-miR-889	0.00245359	uuaauaucggacaaccauugu	0.0846066
hsa-miR-614	0.00245359	gaacgccuguucuugccaggugg	0.0846066
hsa-miR-526b*	0.00245359	gaaagugcuuccuuuuagaggc	0.0846066
hsa-miR-499-5p	0.00245359	uuaagacuugcagugauguuu	0.0846066
hsa-miR-431	0.00245359	ugucuugcaggccgucaugca	0.0846066
hsa-miR-302d*	0.00245359	acuuuaacauggaggcacuugc	0.0846066
hsa-miR-200c*	0.00245359	cgucuuacccagcaguguuugg	0.0846066
hsa-miR-139-5p	0.00245359	ucuacagugcacgugucuccag	0.0846066
hsa-miR-1274b	0.00245359	ucccuguucgggcgcca	0.0846066
hsa-miR-1260	0.00245359	aucccaccucugccacca	0.0846066
hsa-miR-1226	0.00245359	ucaccagcccuguguucccuag	0.0846066
hsa-miR-107	0.00245359	agcagcauuguacagggcuauca	0.0846066
hsa-miR-595	0.00245359	gaagugugccguggugugucu	0.0846066
hsa-miR-526a	0.00245359	cucuagagggaagcacuuucug	0.0846066
hsa-miR-519a*	0.00245359	cucuagagggaagcgcuuucug	0.0846066
hsa-miR-518c*	0.00245359	ucucuggagggaagcacuuucug	0.0846066
hsa-miR-193b*	0.00245359	cgggguuuugagggcgagauga	0.0846066
hsa-miR-99a	0.00133586	aacccguagauccgaucuugug	0.0460642
hsa-miR-92a-2*	0.00133586	ggguggggauuuguugcauuac	0.0460642
hsa-miR-181a	0.000745754	aacauucaacgcugucggugagu	0.0257157
hsa-miR-146a	0.000651663	ugagaacugaauuccauggguu	0.0224711
hsa-miR-592	0.000446112	uugugucaauaugcgaugaugu	0.0153832
hsa-miR-513b	0.000446112	uucacaaggaggugucauuuau	0.0153832
hsa-miR-376c	0.000446112	aacauagaggaaauuccacgu	0.0153832
hsa-miR-154	0.000446112	uagguuauccguguugccuucg	0.0153832
hsa-miR-1279	0.000446112	ucauauugcuucuuucu	0.0153832
hsa-miR-105*	0.000446112	acggauguuugagcaugugcua	0.0153832
hsa-miR-588	0.000446112	uuggccacaauggguuagaac	0.0153832
hsa-miR-526b	0.000446112	cucuugagggaagcacuuucugu	0.0153832
hsa-miR-1255b	0.000446112	cggaugagcaaagaaagugguu	0.0153832
hsa-miR-940	0.000278784	aaggcagggcccccgcucccc	0.00961325
hsa-miR-886-3p	0.000278784	cgcgggugcuuacugacccuu	0.00961325
hsa-miR-639	0.000278784	aucgcugcgguugcgagcgcugu	0.00961325
hsa-miR-622	0.000278784	acagucugcugagguuggagc	0.00961325
hsa-miR-615-5p	0.000278784	ggggguccccggugcucggauc	0.00961325
hsa-miR-601	0.000278784	uggucuaggauuguuggaggag	0.00961325
hsa-miR-578	0.000278784	cuucuugugcucuaggauugu	0.00961325
hsa-miR-518a-3p	0.000278784	gaaagcgcuucccuuugcugga	0.00961325
hsa-miR-517*	0.000278784	ccucuagauggaagcacugucu	0.00961325
hsa-miR-507	0.000278784	uuuugcaccuuuuggagugaa	0.00961325
hsa-miR-362-3p	0.000278784	aacacaccuauucaaggauuca	0.00961325
hsa-miR-345	0.000278784	gcugacuccuaguccagggcuc	0.00961325
hsa-miR-27a	0.000278784	uucacaguggcuaaguuccgc	0.00961325
hsa-miR-216a	0.000278784	uaaucucagcuggcaacuguga	0.00961325
hsa-miR-199b-5p	0.000278784	cccaguguuuagacuaucuguuc	0.00961325
hsa-miR-196a	0.000278784	uagguaguuucauguuguuggg	0.00961325
hsa-miR-184	0.000278784	uggacggagaacugauaagggu	0.00961325
hsa-miR-181a-2*	0.000278784	accacugaccguugacuguacc	0.00961325
hsa-miR-143	0.000278784	ugagaugaagcacuguagcuc	0.00961325
hsa-miR-1249	0.000278784	acgcccuucccccccuucuuca	0.00961325
hsa-miR-1234	0.000278784	ucggccugaccacccaccccac	0.00961325
hsa-miR-1226*	0.000278784	gugagggcaugcaggccuggaugggg	0.00961325
hsa-miR-1225-3p	0.000278784	ugagccccugugccgcccccag	0.00961325
hsa-miR-1208	0.000278784	ucacuguucagacaggcgga	0.00961325
hsa-miR-1179	0.000278784	aagcauucuuucauugguugg	0.00961325
hsa-miR-95	0.000131178	uucaacggguauuuauugagca	0.00452339
hsa-miR-892a	0.000131178	cacuguguccuuucugcguag	0.00452339
hsa-miR-7-1*	0.000131178	caacaaaucacagucugccaua	0.00452339
hsa-miR-656	0.000131178	aauauuauacagucaaccucu	0.00452339
hsa-miR-640	0.000131178	augauccaggaaccugccucu	0.00452339
hsa-miR-616*	0.000131178	acucaaaacccuucagugacuu	0.00452339
hsa-miR-544	0.000131178	auucugcauuuuuagcaaguuc	0.00452339
hsa-miR-518d-3p	0.000131178	caaagcgcuucccuuuggagc	0.00452339
hsa-miR-496	0.000131178	ugaguauuacauggccaaucuc	0.00452339
hsa-miR-29b-1*	0.000131178	gcugguuucauauggugguuuaga	0.00452339
hsa-miR-24-1*	0.000131178	ugccuacugagcugauaucagu	0.00452339
hsa-miR-155*	0.000131178	cuccuacauauuagcauuaaca	0.00452339
hsa-miR-148b*	0.000131178	aaguucuguuauacacucaggc	0.00452339
hsa-miR-1298	0.000131178	uucauucggcuguccagaugua	0.00452339
hsa-miR-1252	0.000131178	agaaggaaauugaauucauuua	0.00452339
hsa-miR-1181	0.000131178	ccgucgccgccacccgagccg	0.00452339
hsa-miR-1178	0.000131178	uugcucacuguucuucccuag	0.00452339
hsa-miR-10b	0.000131178	uacccuguagaaccgaauuugug	0.00452339
hsa-miR-627	0.000131178	gugagucucuaagaaaagagga	0.00452339
hsa-miR-519e*	0.000131178	uucuccaaaagggagcacuuuc	0.00452339
hsa-miR-188-5p	0.000131178	caucccuugcaugguggaggg	0.00452339
hsa-miR-1306	0.000131178	acguuggcucugguggug	0.00452339
hsa-miR-1265	0.000131178	caggauguggucaaguguuguu	0.00452339
hsa-miR-1250	0.000131178	acggugcuggauguggccuuu	0.00452339
